# Supplementary material for: Revised Minoan eruption volume as benchmark for large volcanic eruptions
Source: Nat Commun. 2023 Apr 29;14:2497. doi: 10.1038/s41467-023-38176-3 (PMC10148807; doi:10.1038/s41467-023-38176-3)
Supplement: Supplementary file 4 — Supplementary Data 1 [file 41467_2023_38176_MOESM4_ESM.xlsx]

## Sheet: S2 data v2
POS513-20	Core depth (cm)	BD (g/cm3)	mean grain size (micron)	PD (g/cm3)	Porosity (%)	CT greyscale	CT greyscale - 0.5 cm smooth	CT porosity (%)	CT porosity - 0.5 cm smooth (%)	Eruption phase		Core depth (cm)	CT porosity (%)	Porosity - modeled (%)		POS513-41	Core depth (cm)	BD (g/cm3)	mean grain size (micron)	PD (g/cm3)	Porosity (%)	CT greyscale	CT greyscale - 0.5 cm smooth	CT porosity (%)	CT porosity - 0.5 cm smooth (%)	Eruption phase		core depth (cm)	CT porosity (%)	Porosity - modeled (%)
	11.25	1.0428		1.72	39.3721	1993.89	1996.2	0	0	B		0	1.89966	37.1203			32	1.028	10.2941	2.2	53.2727	4337.75	4268.4	0	0	F		0	100	100
	12.25	0.999		1.7	41.2353	1992.33	1985.2	0	0	B		0.05	1.66945	36.3993			32	0.95825	10.2941	2.2	56.4432	4267.96	4268.4	0	0	F		0.05	100	100
	13.25	0.766667		2.2	65.1515	2024.17	2020.2	0	0	CD		0.1	1.1432	36.6652			34	0.984364	65.773	2.2	55.2562	4267.96	4263.5	0	0	F		0.1	100	100
	14.25	0.994737		2.2	54.7847	2017.66	2001.3	0	0	CD		0.15	0.790531	36.2324			36	0.96125	144.657	2.2	56.3068	4263.42	4288.9	0	0	F		0.15	100	100
	15.25	1.05949		2.2	51.8415	1923.02	1920	0	0	CD		0.2	0.691568	36.0477			38	0.707083	178.316	2.2	67.8598	4326.06	3876.3	0	0.18258	F		0.2	100	100
	16.25	0.981739		2.2	55.3755	1906.47	1909.3	0	0	CD		0.25	0.492231	36.1781			40	0.695	174.057	2.2	68.4091	3882.07	3792.5	0.287267	4.7311	F		0.25	100	100
	17.25	1.0215		2.2	53.5682	1919.37	1917.1	0	0	CD		0.3	0.102271	36.0655			42	0.510541		2.2	76.7936	3788.21	4023.3	4.63587	1.8498	F		0.3	100	100
	18.25	1.05844		2.2	51.8889	1908.37	1906.4	0	0	CD		0.35		35.8703			44	0.5922	134.695	2.2	73.0818	4025.46	3961.8	2.17637	4.3107	F		0.35	100	100
	19.25	1.04854		2.2	52.3392	1890.74	1891.6	0	0	CD		0.4		35.3883			46	0.672143		2.2	69.4481	3954.57	4265.4	4.30652	0.00049668	F		0.4	100	100
	20.25	0.957727		2.2	56.4669	1900.17	1896.6	0	0	CD		0.45		34.8675			46.8	1.08625	13.3489	2.2	50.625	4262.48	4511.1	0	0	F		0.45	100	100
	21.25	0.952857		2.2	56.6883	1914.99	1926	0	0	CD		0.5		34.5711			47.6	1.18225	18.3005	2.2	46.2614	4514.51	4922.8	0	0.0010589	F		0.5	84.2639	100
	22.25	0.898333		2.2	59.1667	1891.34	1847.3	0.17573	0.14372	F		0.55		34.0361			48.5	1.338	13.3103	2.2	39.1818	4926.57	4916.9	0	5.5182e-05	F		0.55	57.6908	93.8927
	23.25	1.02622		2.2	53.3535	1976.01	1950.7	0.00215769	0.017461	F		0.6		33.664			49	1.503	23.0503	2.2	31.6818	4908.63	4730.9	0	5.5182e-05	F		0.6	39.9419	68.1549
	24.25	0.72675		2.2	66.9659	1943.08	1946.4	0	0	F		0.65		33.4816			51	0.987778	17.247	2	50.6111	4722.69	4409.7	0	0	P		0.65	30.5647	58.2446
	25.25	0.989143		2.2	55.039	1890.3	1883.6	0	0	F		0.7		33.5249			53	1.137	17.1179	2	43.15	4411.4	4330	0	0.0022769	P		0.7	23.1148	50.115
	26.25	0.878846		2.2	60.0524	1895.04	1869	0	0	F		0.75		33.7881			55	1.02	15.9775	2	49	4329.38	4294	0	0	P		0.75	10.5288	37.3481
	27.25	0.7		2.2	68.1818	1846.63	1830	0	0	F		0.8		33.9746			57	0.945778	22.2959	2	52.7111	4293.77	4341.7	0	0	P		0.8	4.18066	32.4657
	28.25	0.630333		2.2	71.3485	1604.67	1557.6	17.3188	15.659	F		0.85		33.7789			59	0.662	26.116	2	66.9	4342.78	4369.4	0	0	P		0.85	4.08467	33.1541
	29.25	0.359565		2.2	83.6561	1491.19	1503.8	11.353	12.554	F		0.9		33.8026			61	0.77275	27.8055	2	61.3625	4371.73	4400.5	0	0	P		0.9	3.69788	32.8207
	30.25	0.838077		2.2	61.9056	1916.43	1940.1	0	0.00024861	F		0.95		34.0813			63	0.958966	20.4273	2	52.0517	4397.82	4426.3	0	0	P		0.95	3.62134	32.2178
	31.25	0.925714		2.2	57.9221	1901.85	1918.1	0	0	F		1		34.7763			65	0.78575	26.4337	2	60.7125	4437.47	4392.8	0	0	P		1	4.82323	34.4231
	32.25	1.17583		2.2	46.553	2070.73	2071.5	0	0.023899	F		1.05		35.3267			67	0.931667	35.8884	2	53.4167	4396.16	4365.6	0	0	P		1.05	6.48012	37.1218
	33.25	1.21875		2.2	44.6023	1961.27	1963.6	0.974977	1.1805	F		1.1		35.9852			69	0.862333	97.9427	2	56.8833	4366.48	4350.6	0	0	P		1.1	8.12749	39.173
	34.25	0.93		2.2	57.7273	1967.82	1979.5	0.690609	0.84621	F		1.15		36.4431			71	0.916	97.287	2	54.2	4348.87	4325.6	0	0	P		1.15	9.67854	40.6508
	35.25	0.757917		2.2	65.5492	1997.61	2000.7	0.2365	0.21451	F		1.2		36.6342			72.1	0.725	66.8173	2	63.75	4324.68	4326.7	0	0	P		1.2	11.2743	42.2912
	36.25	0.960323		2	51.9839	1937.02	1932.1	0.358015	0.37012	P		1.25		36.9607			73.1	0.974103	147.583	2	51.2949	4324.12	4231.5	0	0	P		1.25	13.1842	44.2677
	37.25	1.17286		2	41.3571	2010.89	2006.8	0.098831	0.17244	P		1.3		37.1166			74.1	0.556061	215.164	2	72.197	4233.52	3991.7	0	0.27951	P		1.3	16.124	47.7623
	38.25	0.776333		2	61.1833	1939.73	1945.1	0.0952409	0.16905	P		1.35		36.8904			75.1	0.791333	4.46955	2	60.4333	3968.81	4070.8	0.0310899	0.0065189	P		1.35	19.5308	53.4833
	39.25	0.858387		2	57.0806	1982.48	1967.9	0.109285	0.12194	P		1.4		36.7637			76.1	0.801333	9.00355	2	59.9333	4048.94	4340.5	0	0	P		1.4	23.0756	59.6391
	42	0.638		2	68.1	1773.52	1754.8	3.43569	3.6482	P		1.45		36.5233			77.1	0.6334	11.4206	1.7	62.7412	4327.95	4371.8	0	0	B		1.45	26.0599	65.3949
	44.5	0.437333		2	78.1333	1512.66	1556.1	15.3749	14.355	P		1.5		36.7523			78.5	1.034	10.2449	1.7	39.1765	4375.66	4288.2	0	0.0044098	B		1.5	29.0487	72.8211
	45.7	0.712		2	64.4	1835.69	1870.1	2.8982	2.8071	P		1.55		36.2388			80.5	0.917917		1.7	46.0049	4285.22	4264.6	0.00553629	0	B		1.55	33.1136	80.8581
	51.7	1.0715		2	46.425	1861.54	1871	2.81962	2.6048	P		1.6		36.1996			82.5	1.0741		1.7	36.8175	4266.13	4283.3	0	0	B		1.6	37.666	89.2793
	53.9	0.724		2	63.8	1770.79	1762.1	0	0	P		1.65		36.5211			84.5	1.188		1.7	30.1176	4283.86	4266.2	0	0	B		1.65	40.2833	94.9424
	57.3	0.9915		2	50.425	1472.47	1472.1	11.1644	10.344	P		1.7		36.9073														1.7	44.6725	100
	62	0.687		2	65.65	1533.57	1533.7	7.02769	7.2085	P		1.75		36.9269														1.75	61.1084	100
	64.5	0.861	153.485	1.7	49.3529	1690.62	1683.7	9.27517	10.015	B		1.8		36.5863														1.8	77.4509	100
	65.5	0.937857	23.8661	1.7	44.8319	1990.67	1985.3	0	0	B		1.85		36.3915														1.85	98.5275	100
	66.5	1.01795	12.6643	1.7	40.1207	1971.04	1968.8	0	0	B		1.9		36.2593														1.9	100	100
	67.5	1.06686	52.8357	1.7	37.2437	1903.89	1904.4	0	0	B		1.95		36.5334														1.95	100	100
	68.5	0.874	67.8443	1.7	48.5882	1953.62	1955.7	0	0	B		2		36.5078														2	100	100
	69.5	1.054		1.7	38	1937.6	1938.4	0	0	B		2.05		36.0459														2.05	100	100
	70.5	0.88		1.7	48.2353	1934.73	1928.8	0	0	B		2.1		35.7481														2.1	100	100
	71.5	0.749333		1.7	55.9216	1902.99	1906.3	0	0	B		2.15		35.6833														2.15	100	100
	72.5	0.877429		1.7	48.3866	1917.15	1915.8	0	0	B		2.2		35.5342														2.2	100	100
	73.5	0.833636		1.7	50.9626	1916.32	1911.5	0	0	B		2.25		35.1288														2.25	100	100
	74.5	0.898667		1.7	47.1373	1940.47	1955.9	0	0	B		2.3		35.0011														2.3	99.6786	100
	75.5	1.02657		1.7	39.6134	2007.53	2006.5	0	0	B		2.35		35.0399														2.35	98.0059	100
	76.5	1.093		1.7	35.7059	1958.06	1966	0	0	B		2.4		35.1735														2.4	94.2053	100
												2.45		35.4179														2.45	82.7851	100
												2.5		35.8461														2.5	69.7859	100
												2.55		35.8169														2.55	55.4956	100
												2.6		35.7075														2.6	38.1307	96.736
												2.65		35.7791														2.65	29.0238	79.8791
												2.7		35.3823														2.7	25.0931	71.5025
												2.75		35.2487														2.75	23.6892	67.3566
												2.8		34.6221														2.8	23.5534	66.3851
												2.85		34.1173														2.85	23.4787	65.803
												2.9		33.7844														2.9	23.2024	65.1845
												2.95		33.535														2.95	22.808	64.0113
												3		33.581														3	22.6154	63.0567
												3.05		34.2733														3.05	22.7327	63.4191
												3.1		35.484														3.1	22.7599	63.663
												3.15		36.1056														3.15	23.1005	64.6333
												3.2		36.0906														3.2	24.8606	67.0255
												3.25		36.3464														3.25	25.2092	67.7874
												3.3		36.4084														3.3	25.1464	67.5067
												3.35		36.382														3.35	25.0378	67.6263
												3.4		37.0984														3.4	24.6217	67.5161
												3.45		37.4778														3.45	24.4126	67.2448
												3.5		37.5549														3.5	24.3233	66.9809
												3.55		37.6151														3.55	24.1009	67.0368
												3.6		37.689														3.6	23.976	66.4789
												3.65		37.7305														3.65	23.7754	65.8507
												3.7		37.4619														3.7	23.4929	65.459
												3.75		36.9985														3.75	23.0961	64.688
												3.8		36.2643														3.8	22.7041	64.188
												3.85		36.5165														3.85	22.3047	63.5614
												3.9		36.133														3.9	21.9877	62.9851
												3.95		35.2437														3.95	21.6354	62.6305
												4		34.6221														4	21.1024	61.8236
												4.05		34.6294														4.05	20.6793	61.663
												4.1		35.033														4.1	20.4865	62.023
												4.15		35.3609														4.15	20.1911	62.3115
												4.2		35.2455														4.2	20.0468	63.0066
												4.25		35.324														4.25	19.9403	62.6192
												4.3		35.3956														4.3	19.6319	61.8006
												4.35		35.6601														4.35	19.1356	61.1172
												4.4		35.5939														4.4	18.9204	60.5726
												4.45		35.6359														4.45	18.6534	60.471
												4.5		35.3057														4.5	18.3742	59.8388
												4.55		35.4868														4.55	18.1987	59.1293
												4.6		35.2464														4.6	17.9815	58.519
												4.65		35.0909														4.65	17.6827	57.9209
												4.7		35.163														4.7	17.4034	57.6758
												4.75		35.3728														4.75	17.1322	57.0374
												4.8		34.5692														4.8	16.6788	55.938
												4.85		34.5592														4.85	16.5853	55.5964
												4.9		35.2861														4.9	16.1771	54.6319
												4.95		35.5607														4.95	15.9183	54.1511
												5		36.0098														5	15.8421	53.3172
												5.05		36.2816														5.05	15.8189	52.6432
												5.1		36.8804														5.1	15.4521	52.0044
												5.15		37.5421														5.15	15.2164	51.2612
												5.2		38.2011														5.2	14.8421	50.4868
												5.25		38.4806														5.25	14.3955	49.7901
												5.3		38.2029														5.3	14.4032	49.6416
												5.35		38.2025														5.35	14.2317	49.6318
												5.4		38.6028														5.4	13.7586	49.0763
												5.45		38.7255														5.45	13.4415	48.8019
												5.5		38.866														5.5	13.1527	48.3476
												5.55		39.0516														5.55	12.7054	47.6697
												5.6		39.5044														5.6	12.3726	47.6091
												5.65		39.95														5.65	12.1067	47.7236
												5.7		39.9117														5.7	11.6821	47.4179
												5.75		39.4816														5.75	11.5671	47.054
												5.8		38.6188														5.8	11.0056	46.8268
												5.85		37.4669														5.85	10.642	46.2791
												5.9		36.6775														5.9	10.1055	45.9797
												5.95		36.1672														5.95	9.86004	45.6607
												6		35.7691														6	9.40511	45.5148
												6.05		35.4831														6.05	9.09829	45.4218
												6.1		35.5091														6.1	8.65582	45.0613
												6.15		36.2666														6.15	8.12452	44.5594
												6.2		37.175														6.2	7.74428	43.8041
												6.25		37.0656														6.25	7.5123	42.9921
												6.3		37.818														6.3	7.12005	41.7767
												6.35		37.9635														6.35	6.98432	41.34
												6.4		37.2576														6.4	6.65739	40.6895
												6.45		37.2512														6.45	6.31087	39.9698
												6.5		38.0766														6.5	5.93751	39.4682
												6.55		38.7465														6.55	5.76206	39.0663
												6.6		39.0707														6.6	5.59159	38.9029
												6.65		39.1519														6.65	5.3562	38.4154
												6.7		38.8787														6.7	5.013	37.7903
												6.75		38.57														6.75	4.84934	37.354
												6.8		37.9649														6.8	4.5356	36.7078
												6.85		37.6703														6.85	4.36037	36.3997
												6.9		38.1514														6.9	3.96734	35.8051
												6.95		38.4519														6.95	3.90944	34.9575
												7		38.6124														7	3.56717	34.3625
												7.05		38.5098														7.05	3.36701	33.9958
												7.1		38.4638														7.1	2.95193	32.7479
												7.15		38.1847														7.15	2.77587	32.056
												7.2		37.4974														7.2	2.47165	31.8609
												7.25		37.7565														7.25	2.27674	31.6893
												7.3		37.855														7.3	2.06777	31.2006
												7.35		38.0232														7.35	1.91272	31.124
												7.4		37.9608														7.4	1.67921	31.2272
												7.45		37.9662														7.45	1.5435	30.8495
												7.5		38.3406														7.5	1.21671	30.6861
												7.55		38.6357														7.55	1.01895	30.4293
												7.6		39.1428														7.6	0.80331	30.2819
												7.65		39.6955														7.65	0.626834	29.7526
												7.7		39.5578														7.7	0.556745	29.1537
												7.75		39.384														7.75	0.429989	29.1365
												7.8		39.7238														7.8	0.384388	28.7334
												7.85		39.4233														7.85	0.345394	28.4011
												7.9		39.5386														7.9	0.219219	28.6044
												7.95		39.555														7.95	0.156183	27.9785
												8		39.7639														8	0.13624	27.8444
												8.05		39.8068														8.05	0.0583146	27.3987
												8.1		39.8332														8.1		27.2158
												8.15		39.3339														8.15		27.3424
												8.2		39.2449														8.2		28.0399
												8.25		39.5035														8.25		28.4144
												8.3		39.8533														8.3		28.5669
												8.35		39.8036														8.35		28.4371
												8.4		39.5806														8.4		28.4046
												8.45		39.5386														8.45		28.8988
												8.5		39.5829														8.5		29.1525
												8.55		39.3485														8.55		29.0137
												8.6		39.3863														8.6		28.9703
												8.65		39.5268														8.65		29.5708
												8.7		39.7297														8.7		30.1764
												8.75		39.9614														8.75		30.2737
												8.8		40.4315														8.8		30.3151
												8.85		40.4525														8.85		30.5188
												8.9		40.5191														8.9		30.8843
												8.95		40.3768														8.95		31.0145
												9		40.4949														9		31.7808
												9.05		40.3992														9.05		32.0497
												9.1		40.3508														9.1		32.6264
												9.15		40.5921														9.15		32.4266
												9.2		40.619														9.2		32.9008
												9.25		40.7042														9.25		32.9094
												9.3		41.0185														9.3		32.8156
												9.35		41.4649														9.35		33.0595
												9.4		41.6013														9.4		32.9978
												9.45		41.842														9.45		32.8406
												9.5		41.8557														9.5		32.8328
												9.55		41.6017														9.55		32.6893
												9.6		41.8566														9.6		32.7397
												9.65		42.1084														9.65		33.153
												9.7		42.1462														9.7		33.3285
												9.75		42.2762														9.75		33.2679
												9.8		41.9606														9.8		33.0814
												9.85		41.4772														9.85		33.4986
												9.9		41.2861														9.9		34.0627
												9.95		41.3026														9.95		33.9767
												10		41.5283														10		34.2015
												10.05		41.547														10.05		34.3113
												10.1		41.5639														10.1		34.4204
												10.15		41.8252														10.15		34.4169
												10.2		42.0796														10.2		34.465
												10.25		41.9465														10.25		34.5287
												10.3		42.0071														10.3		34.6503
												10.35		42.0103														10.35		34.3531
												10.4		41.6086														10.4		34.6749
												10.45		41.3322														10.45		34.4388
												10.5		41.5488														10.5		34.6209
												10.55		41.505														10.55		34.7488
												10.6		41.257														10.6		34.5854
												10.65		41.5028														10.65		34.583
												10.7		41.6409														10.7		34.7875
												10.75		41.6469														10.75		34.5134
												10.8		41.7308														10.8		34.5427
												10.85		41.6583														10.85		34.6729
												10.9		41.5776														10.9		34.7773
												10.95		41.7609														10.95		34.8148
												11		42.0965														11		34.8043
												11.05		42.3742														11.05		35.2433
												11.1		42.2666														11.1		35.2128
												11.15		42.1613														11.15		35.5025
												11.2		42.1508														11.2		35.8864
												11.25		42.5138														11.25		35.9951
												11.3		42.8403														11.3		36.1378
												11.35		42.5498														11.35		36.4345
												11.4		42.5156														11.4		36.6261
												11.45		42.46														11.45		36.7254
												11.5		42.3524														11.5		36.811
												11.55		42.1056														11.55		37.0405
												11.6		42.1731														11.6		37.0283
												11.65		42.0705														11.65		37.0627
												11.7		41.9679														11.7		36.8176
												11.75		41.7103														11.75		36.7887
												11.8		41.3359														11.8		37.0147
												11.85		41.1252														11.85		37.0092
												11.9		41.6847														11.9		37.1953
												11.95		41.6533														11.95		36.9048
												12		41.7946														12		36.9533
												12.05		41.8398														12.05		37.2989
												12.1		41.8703														12.1		36.9404
												12.15		41.0175														12.15		37.0229
												12.2		40.6988														12.2		37.1382
												12.25		40.754														12.25		37.2039
												12.3		40.8698														12.3		37.1429
												12.35		41.5511														12.35		37.2535
												12.4		41.2332														12.4		37.1491
												12.45		40.5369														12.45		37.1831
												12.5		40.8274														12.5		37.3161
												12.55		40.9304														12.55		37.6108
												12.6		40.6117														12.6		37.7176
												12.65		40.136														12.65		37.9146
												12.7		40.2966														12.7		37.7582
												12.75		54.7028														12.75		52.2192
												12.8		55.0115														12.8		52.1959
												12.85		54.6672														12.85		52.1461
												12.9		54.6785														12.9		52.0506
												12.95		54.8776														12.95		52.2065
												13		54.8025														13		52.0989
												13.05		54.4293														13.05		52.1343
												13.1		54.368														13.1		52.2318
												13.15		54.6334														13.15		52.2019
												13.2		54.4057														13.2		52.1436
												13.25		54.8497														13.25		52.1865
												13.3		55.3642														13.3		52.1388
												13.35		56.1888														13.35		52.4194
												13.4		56.618														13.4		52.6385
												13.45		57.2185														13.45		52.6566
												13.5		57.5811														13.5		52.7566
												13.55		57.6667														13.55		52.9224
												13.6		58.0692														13.6		52.8034
												13.65		57.9761														13.65		52.965
												13.7		57.7348														13.7		52.7397
												13.75		57.0779														13.75		52.9949
												13.8		56.4654														13.8		53.2342
												13.85		56.5285														13.85		53.0964
												13.9		57.1269														13.9		53.13
												13.95		57.6118														13.95		53.2792
												14		57.5645														14		53.075
												14.05		57.3778														14.05		53.21
												14.1		57.4564														14.1		53.2227
												14.15		57.8419														14.15		53.2061
												14.2		57.7407														14.2		53.1562
												14.25		57.8137														14.25		53.2722
												14.3		57.9698														14.3		53.3372
												14.35		57.9938														14.35		53.0436
												14.4		57.9092														14.4		53.1683
												14.45		57.8278														14.45		53.2006
												14.5		57.8743														14.5		53.1695
												14.55		57.9853														14.55		53.2432
												14.6		57.8958														14.6		53.3064
												14.65		57.9353														14.65		53.3647
												14.7		58.0589														14.7		53.2701
												14.75		58.1023														14.75		53.3109
												14.8		58.0977														14.8		53.2191
												14.85		57.9384														14.85		53.281
												14.9		57.9356														14.9		53.4885
												14.95		57.857														14.95		53.6314
												15		57.857														15		54.0459
												15.05		57.9642														15.05		54.3368
												15.1		58.0889														15.1		54.2163
												15.15		58.2757														15.15		54.0915
												15.2		58.3239														15.2		54.0112
												15.25		58.2683														15.25		54.2459
												15.3		58.1174														15.3		54.2712
												15.35		58.0635														15.35		54.461
												15.4		58.0854														15.4		54.3567
												15.45		57.9201														15.45		53.9287
												15.5		57.9553														15.5		53.8269
												15.55		57.9451														15.55		53.6943
												15.6		57.8602														15.6		53.4532
												15.65		57.7661														15.65		53.5036
												15.7		57.8736														15.7		53.6175
												15.75		57.9152														15.75		53.8009
												15.8		57.7858														15.8		53.7743
												15.85		57.7305														15.85		53.9181
												15.9		57.7471														15.9		53.971
												15.95		57.8704														15.95		54.2126
												16		57.9272														16		54.4102
												16.05		57.9885														16.05		54.4715
												16.1		58.1618														16.1		54.4477
												16.15		58.0029														16.15		54.773
												16.2		57.8694														16.2		54.6827
												16.25		57.9391														16.25		54.6051
												16.3		58.0131														16.3		54.8062
												16.35		57.9821														16.35		54.6099
												16.4		57.8292														16.4		54.5573
												16.45		57.9793														16.45		54.4912
												16.5		58.159														16.5		54.0341
												16.55		58.1946														16.55		54.0945
												16.6		58.2566														16.6		54.3655
												16.65		58.3197														16.65		54.6912
												16.7		58.1562														16.7		54.9914
												16.75		58.1513														16.75		55.2579
												16.8		58.1957														16.8		55.2712
												16.85		58.2126														16.85		55.5887
												16.9		58.1661														16.9		55.7642
												16.95		58.1019														16.95		55.8466
												17		58.0653														17		55.821
												17.05		58.0445														17.05		55.8318
												17.1		58.1245														17.1		55.7947
												17.15		58.1904														17.15		55.8352
												17.2		58.257														17.2		56.1913
												17.25		58.3775														17.25		56.2862
												17.3		58.3888														17.3		56.3545
												17.35		58.3479														17.35		56.3789
												17.4		58.1629														17.4		56.3665
												17.45		58.2038														17.45		56.2276
												17.5		58.202														17.5		56.2197
												17.55		58.1146														17.55		56.2484
												17.6		58.091														17.6		56.4345
												17.65		58.0762														17.65		56.5266
												17.7		58.121														17.7		56.6677
												17.75		58.207														17.75		56.7892
												17.8		58.5639														17.8		56.7251
												17.85		58.8888														17.85		56.9746
												17.9		59.0111														17.9		56.9725
												17.95		59.046														17.95		57.0508
												18		59.1387														18		56.984
												18.05		59.483														18.05		57.1245
												18.1		59.2155														18.1		57.2662
												18.15		59.046														18.15		57.2112
												18.2		58.8783														18.2		57.3474
												18.25		58.8716														18.25		57.2825
												18.3		58.8666														18.3		57.2949
												18.35		58.4547														18.35		57.3396
												18.4		58.2855														18.4		57.4175
												18.45		58.1516														18.45		57.5794
												18.5		57.8641														18.5		57.6172
												18.55		57.6724														18.55		57.9265
												18.6		57.6329														18.6		58.2359
												18.65		58.3299														18.65		58.6724
												18.7		58.6224														18.7		58.8123
												18.75		58.8102														18.75		59.1521
												18.8		58.9107														18.8		59.0086
												18.85		59.3575														18.85		59.1503
												18.9		59.3543														18.9		58.9718
												18.95		59.262														18.95		58.863
												19		59.1239														19		58.9754
												19.05		58.9012														19.05		59.0597
												19.1		58.5551														19.1		59.2334
												19.15		58.5075														19.15		59.3161
												19.2		58.546														19.2		59.5342
												19.25		58.603														19.25		59.3131
												19.3		58.8099														19.3		59.4379
												19.35		59.0597														19.35		59.5998
												19.4		58.8575														19.4		59.4312
												19.45		58.6675														19.45		59.4521
												19.5		58.7553														19.5		59.334
												19.55		58.7926														19.55		59.3315
												19.6		58.7591														19.6		59.4327
												19.65		58.7549														19.65		59.5629
												19.7		58.7035														19.7		59.6647
												19.75		58.6855														19.75		59.7889
												19.8		58.8117														19.8		59.7892
												19.85		58.8187														19.85		59.5403
												19.9		58.7461														19.9		59.6823
												19.95		58.5812														19.95		59.7847
												20		58.5192														20		59.8061
												20.05		58.3726														20.05		59.9128
												20.1		58.2626														20.1		59.9596
												20.15		58.19														20.15		60.0381
												20.2		58.0237														20.2		60.0185
												20.25		57.5931														20.25		60.1336
												20.3		57.2037														20.3		60.1297
												20.35		57.2671														20.35		60.2562
												20.4		57.6163														20.4		59.7853
												20.45		57.5272														20.45		59.9067
												20.5		57.4958														20.5		59.9125
												20.55		57.6851														20.55		60.1671
												20.6		57.9744														20.6		60.2227
												20.65		57.8669														20.65		60.2765
												20.7		57.8021														20.7		60.6731
												20.75		58.2218														20.75		60.7949
												20.8		58.6446														20.8		60.8402
												20.85		58.9547														20.85		60.99
												20.9		59.107														20.9		60.9332
												20.95		59.2359														20.95		60.8891
												21		59.0664														21		60.8695
												21.05	0.00561055	58.7109														21.05		60.726
												21.1	0.0420469	58.6404														21.1		60.6789
												21.15	0.028819	58.5763														21.15		60.4275
												21.2	0.0496601	58.8571														21.2		60.2484
												21.25	0.17573	60.2064														21.25		59.9952
												21.3	0.165359	61.8334														21.3		59.8983
												21.35	0.324264	62.9001														21.35		59.7626
												21.4	0.254963	64.8061														21.4		59.8236
												21.45	0.868606	66.2266														21.45		60.0007
												21.5	0.958387	66.906														21.5		60.0593
												21.55	0.879107	67.5079														21.55		60.3046
												21.6	1.26245	68.4935														21.6		60.2309
												21.65	1.27934	69.1578														21.65		60.6121
												21.7	1.11111	68.2367														21.7		60.4378
												21.75	0.655091	66.4307														21.75		60.4145
												21.8	0.052701	63.9393														21.8		60.3016
												21.85	0.00560567	61.6516														21.85		60.3194
												21.9	0.021459	59.81														21.9		60.433
												21.95		56.9405														21.95		60.175
												22		54.0664														22		60.2224
												22.05		52.4151														22.05		60.1197
												22.1		52.7157														22.1		60.0723
												22.15		54.3205														22.15		60.0937
												22.2	0.00786822	55.8734														22.2		60.1176
												22.25	0.00215769	56.383														22.25		60.1804
												22.3	0.0493725	58.2387														22.3		60.1632
												22.35	0.0397585	59.2987														22.35		60.2333
												22.4		59.805														22.4		60.2227
												22.45		59.9513														22.45		60.3931
												22.5		59.3896														22.5		60.5562
												22.55		58.3867														22.55		60.5964
												22.6		57.2076														22.6		60.8166
												22.65		56.7731														22.65		61.0202
												22.7		56.4824														22.7		61.2628
												22.75		56.8073														22.75		61.1716
												22.8		56.5095														22.8		60.932
												22.85		56.2142														22.85		61.0012
												22.9		56.5955														22.9		60.7782
												22.95		57.332														22.95		60.6468
												23		57.4356														23		60.9027
												23.05		57.0814														23.05		60.777
												23.1		57.0677														23.1		60.9622
												23.15		57.2386														23.15		60.823
												23.2		57.0338														23.2		60.8163
												23.25		56.8513														23.25		60.813
												23.3		56.7519														23.3		60.7976
												23.35		56.9253														23.35		61.003
												23.4		57.0892														23.4		60.7722
												23.45		57.3556														23.45		60.9713
												23.5		57.2699														23.5		60.9272
												23.55		57.2298														23.55		60.8263
												23.6		57.1811														23.6		60.7631
												23.65		57.3129														23.65		60.9782
												23.7		58.0332														23.7		60.9616
												23.75		58.1023														23.75		60.8408
												23.8		58.2408														23.8		61.0797
												23.85		58.3419														23.85		61.0217
												23.9		58.0787														23.9		60.913
												23.95		57.9148														23.95		60.8607
												24		58.0568														24		60.8683
												24.05		58.2376														24.05		60.7474
												24.1		58.3599														24.1		60.6828
												24.15		58.6192														24.15		60.6018
												24.2		58.8938														24.2		60.3378
												24.25		59.2609														24.25		60.284
												24.3		59.4378														24.3		60.1143
												24.35		59.1038														24.35		60.2067
												24.4		58.953														24.4		60.2997
												24.45		59.1045														24.45		60.133
												24.5		58.5414														24.5		60.0339
												24.55		59.3945														24.55		60.1381
												24.6		59.1845														24.6		59.9584
												24.65		59.4604														24.65		60.0197
												24.7		60.8139														24.7		59.8502
												24.75		62.0892														24.75		59.6415
												24.8		62.8183														24.8		59.4796
												24.85		63.4156														24.85		59.4255
												24.9		63.4262														24.9		59.2213
												24.95		63.1517														24.95		59.1708
												25		62.7986														25		59.2065
												25.05		62.2009														25.05		59.3536
												25.1		61.2107														25.1		59.5569
												25.15		60.1786														25.15		59.5279
												25.2		58.7267														25.2		59.6339
												25.25		58.8057														25.25		59.6714
												25.3		60.3713														25.3		59.8629
												25.35		61.9906														25.35		59.7629
												25.4		63.2655														25.4		59.7868
												25.45		63.4812														25.45		59.8239
												25.5		62.1364														25.5		59.7149
												25.55	0.000682763	61.3637														25.55		59.6874
												25.6		60.68														25.6		59.6838
												25.65		60.2043														25.65		59.3898
												25.7		60.3188														25.7		59.4333
												25.75		59.9065														25.75		59.5493
												25.8		59.4378														25.8		59.4557
												25.85		58.9674														25.85		59.3693
												25.9		58.5523														25.9		59.5956
												25.95		58.6154														25.95		59.8569
												26		59.3712														26		59.8233
												26.05		59.7349														26.05		59.8596
												26.1		59.9372														26.1		59.8608
												26.15		60.1419														26.15		59.8161
												26.2		60.4326														26.2		59.7469
												26.25		60.9922														26.25		59.4944
												26.3		61.6516														26.3		59.6629
												26.35		61.9106														26.35		59.4258
												26.4		61.7816														26.4		59.3772
												26.45		61.8662														26.45		59.3986
												26.5		62.2837														26.5		59.3485
												26.55		62.3387														26.55		59.4947
												26.6		61.8968														26.6		59.6931
												26.65		61.4592														26.65		59.7113
												26.7		61.3326														26.7		59.8478
												26.75		61.2488														26.75		59.9445
												26.8	0.207497	61.2583														26.8		59.7989
												26.85	1.09032	61.2463														26.85		59.9155
												26.9	1.99403	61.303														26.9		59.7874
												26.95	2.51767	61.733														26.95		59.8542
												27	3.54118	62.5276														27		59.5675
												27.05	5.09906	63.4149														27.05		58.9869
												27.1	6.58073	64.3251														27.1		58.6543
												27.15	9.68423	66.1889														27.15		57.9767
												27.2	12.9658	68.959														27.2		57.4994
												27.25	17.3188	71.4219														27.25		57.0381
												27.3	17.265	72.1267														27.3		56.633
												27.35	18.8758	72.8167														27.35		56.5744
												27.4	20.4283	73.9027														27.4		56.6417
												27.45	22.7619	75.504														27.45		56.7094
												27.5	24.1177	76.2535														27.5		56.8354
												27.55	24.4768	76.3162														27.55		57.0822
												27.6	27.9835	77.9414														27.6		57.2009
												27.65	29.7003	78.6505														27.65		57.0831
												27.7	31.5059	79.4539														27.7		57.3692
												27.75	31.124	79.3531														27.75		57.3459
												27.8	29.617	78.8922														27.8		57.4616
												27.85	28.1456	78.1761														27.85		57.7323
												27.9	26.7451	77.6817														27.9		57.8247
												27.95	24.3547	76.7912														27.95		57.7951
												28	23.5112	76.5714														28		57.9277
												28.05	20.7203	75.5741														28.05		57.9619
												28.1	17.8337	74.4006														28.1		57.8927
												28.15	15.8724	73.4485														28.15		58.002
												28.2	13.9638	72.958														28.2		57.8984
												28.25	11.353	71.9219														28.25		57.9202
												28.3	11.9274	72.4068														28.3		57.7374
												28.35	11.5625	72.7515														28.35		57.7314
												28.4	8.50766	71.7584														28.4		58.0749
												28.45	7.80047	71.0166														28.45		58.3017
												28.5	6.79498	70.2558														28.5		57.6208
												28.55	5.31662	69.6096														28.55		57.5362
												28.6	3.23267	68.9555														28.6		57.4525
												28.65	1.95615	68.0957														28.65		57.029
												28.7	1.68475	67.01														28.7		57.4139
												28.75	0.975675	65.6533														28.75		57.7045
												28.8	0.428464	64.7547														28.8		57.9613
												28.85	0.0731401	64.1792														28.85		58.0978
												28.9	0.0397502	64.1197														28.9		58.1682
												28.95	5.49433e-05	63.6545														28.95		58.4108
												29		62.727														29		58.9388
												29.05		61.6283														29.05		59.5515
												29.1		60.0112														29.1		59.6783
												29.15		58.8599														29.15		59.3466
												29.2		57.973														29.2		58.5328
												29.25		56.8541														29.25		58.5023
												29.3		56.3689														29.3		58.6008
												29.35		55.9735														29.35		59.1584
												29.4	0.0158653	56.2561														29.4		59.1578
												29.45	0.0127735	57.0159														29.45		57.8265
												29.5	0.00797611	58.9237														29.5		56.6188
												29.55	0.00811317	60.9168														29.55		56.4122
												29.6	0.0576232	62.517														29.6		56.958
												29.65	0.102034	63.9911														29.65		57.5864
												29.7	0.173143	63.8956														29.7		56.9278
												29.75	0.276982	63.0604														29.75		56.7523
												29.8	0.193201	61.943														29.8		57.0592
												29.85	0.326537	60.8502														29.85		57.3988
												29.9	0.188902	59.7021														29.9		57.4843
												29.95	0.104955	59.0904														29.95		57.542
												30		58.6654														30		57.5142
												30.05		58.5801														30.05		57.7371
												30.1		58.2623														30.1		57.9172
												30.15		58.0336														30.15		58.2114
												30.2		58.4867														30.2		57.9341
												30.25		58.1086														30.25		57.8069
												30.3		57.5529														30.3		57.8441
												30.35		56.7724														30.35		57.616
												30.4		55.7638														30.4		57.351
												30.45		54.2916														30.45		57.2565
												30.5		54.251														30.5		57.8256
												30.55		53.455														30.55		58.7159
												30.6		52.2237														30.6		60.6604
												30.65		50.2944														30.65		61.5181
												30.7		49.5963														30.7	0.00176929	61.5625
												30.75		49.3049														30.75		61.1643
												30.8		49.6185														30.8		60.5768
												30.85		49.3997														30.85		59.6197
												30.9	0.00218391	49.2203														30.9		58.9204
												30.95	0.04323	49.1794														30.95		59.024
												31	0.0400648	49.491														31		59.0153
												31.05	0.064605	49.6897														31.05		58.6857
												31.1	0.24326	50.9921														31.1		58.6443
												31.15	0.119513	51.6564														31.15		58.4854
												31.2	0.000303445	52.5356														31.2		58.7144
												31.25		52.8027														31.25		58.8382
												31.3	0.0141514	52.6364														31.3		58.8286
												31.35	0.0787008	52.0937														31.35		58.8687
												31.4	0.0168645	52.3932														31.4		59.082
												31.45	0.13866	52.5955														31.45		59.1373
												31.5	0.143843	52.3129														31.5		59.1693
												31.55	0.320019	52.3312														31.55		59.2729
												31.6	0.561447	52.0535														31.6		59.4557
												31.65	0.644626	51.2684														31.65		59.4231
												31.7	0.126443	50.2465														31.7		59.4518
												31.75	0.155217	49.4508														31.75		59.6194
												31.8	0.0789063	48.5159														31.8		59.6699
												31.85	0.031297	48.2703														31.85		59.5883
												31.9	0.0380621	49.7327														31.9		59.7092
												31.95	0.0594187	52.0747														31.95		59.7687
												32	0.114465	53.7954														32		60.0067
												32.05	0.17035	55.1567														32.05		60.1635
												32.1	0.400229	55.6324														32.1		60.3728
												32.15	0.920821	56.5532														32.15		60.4746
												32.2	1.04702	56.3929														32.2		60.7009
												32.25	0.974977	56.4676														32.25		60.7924
												32.3	1.51718	56.0828														32.3		60.7051
												32.35	1.80052	56.142														32.35		60.7196
												32.4	1.40669	55.5041														32.4		60.5387
												32.45	1.35692	54.8822														32.45		60.4895
												32.5	0.977971	54.6531														32.5		60.7849
												32.55	0.81131	55.5069														32.55		60.8202
												32.6	1.00828	56.5416														32.6		60.777
												32.65	1.21783	57.2872														32.65		60.6378
												32.7	1.4344	57.5959														32.7		60.4907
												32.75	1.25865	57.8701														32.75		60.4937
												32.8	1.19904	58.7701														32.8		60.3722
												32.85	1.33818	59.7057														32.85		60.281
												32.9	1.17098	59.7554														32.9		60.2641
												32.95	1.39065	59.73														32.95		60.3532
												33	1.47044	59.7656														33		60.4759
												33.05	1.47409	59.3498														33.05		60.4076
												33.1	2.28278	59.0009														33.1		60.6396
												33.15	1.66331	57.7619														33.15		60.484
												33.2	1.08011	56.162														33.2		60.3484
												33.25	0.690609	55.4699														33.25		60.442
												33.3	0.556317	55.0619														33.3		60.4614
												33.35	0.573948	55.1842														33.35		60.2281
												33.4	0.717359	54.9005														33.4		59.9149
												33.45	0.683622	54.5876														33.45		59.7067
												33.5	0.595882	54.5157														33.5		59.7246
												33.55	0.871517	55.1126														33.55		60.0683
												33.6	1.0237	56.3079														33.6		59.9514
												33.65	0.911781	57.7192														33.65		59.9004
												33.7	1.08118	58.6231														33.7		59.898
												33.75	0.606135	57.8422														33.75		59.9614
												33.8	0.65721	57.0169														33.8		60.0744
												33.85	0.293152	56.082														33.85		60.2055
												33.9	0.210125	54.9185														33.9		60.2402
												33.95	0.141866	53.4835														33.95		60.3257
												34	0.192859	52.0902														34		60.1439
												34.05	0.140304	51.6518														34.05		59.9502
												34.1	0.11041	52.7488														34.1		60.0333
												34.15	0.124635	54.176														34.15		60.1245
												34.2	0.302789	55.1123														34.2		60.3828
												34.25	0.2365	55.4477														34.25		60.3076
												34.3	0.162764	54.8691														34.3		60.8109
												34.35	0.136242	54.6704														34.35		61.561
												34.4	0.188847	54.4255														34.4		61.5311
												34.45	0.250146	54.6855														34.45		61.4344
												34.5	0.151076	54.8113														34.5		61.3755
												34.55	0.399367	54.9755														34.55		61.4821
												34.6	0.653224	54.8075														34.6		61.631
												34.65	0.446946	55.4643														34.65		60.9314
												34.7	0.624395	55.6631														34.7		60.7553
												34.75	0.445157	56.1349														34.75		60.6656
												34.8	0.93952	56.685														34.8		60.6462
												34.85	0.602091	57.1131														34.85		60.4704
												34.9	0.821032	57.3401														34.9		60.307
												34.95	0.561393	57.4909														34.95		59.9859
												35	0.329959	57.2696														35		59.5237
												35.05	0.207331	56.975														35.05		59.4469
												35.1	0.238374	56.7801														35.1		58.8515
												35.15	0.365172	56.6212														35.15		58.5259
												35.2	0.444458	57.2474														35.2		59.8886
												35.25	0.358015	57.3136														35.25		61.2483
												35.3	0.297143	57.64														35.3		61.5456
												35.35	0.438401	58.3983														35.35		61.351
												35.4	0.393562	58.7694														35.4		61.3697
												35.45	0.564945	58.8099														35.45	0.0224884	61.6434
												35.5	0.389482	58.8032														35.5		62.0446
												35.55	0.433541	58.4603														35.55		61.5601
												35.6	0.424467	57.9296														35.6		61.0057
												35.65	0.4124	56.8443														35.65		60.4577
												35.7	0.427359	55.9157														35.7		60.226
												35.75	0.330642	50.6068														35.75		55.1876
												35.8	0.427791	50.3076														35.8		54.4519
												35.85	0.408799	49.8424														35.85		56.7318
												35.9	0.561363	49.4901														35.9		56.7886
												35.95	0.613761	49.606														35.95		55.7113
												36	0.445568	50.0184														36		54.0767
												36.05	0.746565	50.6309														36.05		55.5598
												36.1	0.481921	50.5743														36.1		56.5411
												36.15	0.263223	50.3863														36.15		56.1596
												36.2	0.260676	50.1087														36.2		56.7587
												36.25	0.098831	50.0552														36.25		57.4266
												36.3	0.183635	50.7254														36.3		56.765
												36.35	0.0571146	50.0831														36.35		55.1733
												36.4	0.0425426	50.3719														36.4		53.9282
												36.45		49.8552														36.45		53.6069
												36.5	3.45173e-05	49.6079														36.5		56.1553
												36.55	0.00114935	49.7696														36.55		60.3595
												36.6		49.8172														36.6		62.5879
												36.65	0.00923715	50.001														36.65		61.4371
												36.7	0.00213565	49.9006														36.7		59.3254
												36.75		49.8773														36.75		57.1415
												36.8		49.6719														36.8		58.7934
												36.85	0.0309683	49.5443														36.85		61.8592
												36.9	0.0192539	49.4668														36.9		65.744
												36.95	0.041645	49.4377														36.95		67.9415
												37	0.0732104	49.9901														37		68.8823
												37.05	0.0441893	50.4029														37.05		69.9353
												37.1	0.11986	50.9057														37.1		71.7819
												37.15	0.165748	51.9453														37.15		71.5526
												37.2	0.192125	52.8671														37.2	0.0598649	71.5387
												37.25	0.0952409	52.5527														37.25	0.231786	72.0883
												37.3	0.263693	52.8578														37.3	0.44485	72.6406
												37.35	0.149058	52.883														37.35	0.293187	72.9845
												37.4	0.149029	53.1714														37.4	0.763997	74.2017
												37.45	0.154512	53.6916														37.45	2.27754	75.2331
												37.5	0.248294	53.5594														37.5	2.55803	73.8318
												37.55	0.191626	53.9451														37.55	0.839025	71.7723
												37.6	0.336458	54.2885														37.6	0.61503	69.386
												37.65	0.392932	54.6052														37.65	0.14437	67.9056
												37.7	0.278675	54.5591														37.7		68.5988
												37.75	0.29554	54.8909														37.75		69.8825
												37.8	0.289902	54.5219														37.8		69.8034
												37.85	0.265123	54.1199														37.85		68.8444
												37.9	0.188853	53.3109														37.9	0.00960464	67.9269
												37.95	0.105416	51.9217														37.95	0.123228	68.005
												38	0.00527377	50.5502														38	0.287267	68.8304
												38.05	0.0151342	50.0192														38.05	0.208314	69.7815
												38.1	0.061351	50.1583														38.1	0.334719	70.9817
												38.15	0.105362	50.5991														38.15	0.641106	72.3468
												38.2	0.110703	51.21														38.2	0.203833	72.0487
												38.25	0.109285	51.4821														38.25	0.200365	71.5028
												38.3	0.117298	52.4663														38.3	0.387426	71.0984
												38.35	0.224484	53.5094														38.35	0.412818	71.427
												38.4	0.235439	54.8157														38.4	1.17472	72.6691
												38.45	0.254606	54.6575														38.45	1.58957	73.7993
												38.5	0.288942	54.801														38.5	2.02923	74.1445
												38.55	0.377414	55.3014														38.55	1.28277	73.7222
												38.6	0.84605	56.2681														38.6	1.1952	73.2643
												38.65	0.947792	56.7333														38.65	0.839136	72.1358
												38.7	1.49786	56.9434														38.7	0.386637	71.0376
												38.75	1.75874	57.4097														38.75	0.144923	71.111
												38.8	2.34834	58.4858														38.8	0.254864	71.8533
												38.85	2.78348	58.4594														38.85	0.465653	71.973
												38.9	3.42181	59.263														38.9	0.925678	71.9251
												38.95	4.1191	59.6138														38.95	0.477625	70.9422
												39	3.4319	58.6106														39	0.0941551	70.0915
												39.05	4.07959	58.4497														39.05	0.0714209	70.3434
												39.1	4.34082	59.6576														39.1	0.346962	71.1509
												39.15	4.79872	60.3099														39.15	0.66924	71.7088
												39.2	3.9246	59.3099														39.2	0.566739	71.1432
												39.25	3.43569	59.3769														39.25	0.931026	71.4938
												39.3	3.22163	60.7514														39.3	1.27741	72.081
												39.35	3.64542	61.9709														39.35	2.23063	72.5588
												39.4	3.55296	62.5931														39.4	2.46244	72.831
												39.45	4.66972	65.0541														39.45	3.1901	72.6186
												39.5	7.23766	66.1185														39.5	2.57684	72.1527
												39.55	9.23322	67.6644														39.55	3.40963	72.2156
												39.6	9.90673	68.6257														39.6	3.95723	72.1896
												39.65	11.2382	68.7773														39.65	4.18243	71.9557
												39.7	10.7853	68.1513														39.7	4.9122	72.5066
												39.75	11.442	68.3001														39.75	5.51255	72.382
												39.8	11.7457	68.3443														39.8	4.42729	71.1602
												39.85	10.6879	68.28														39.85	4.19001	71.5018
												39.9	11.2735	69.1556														39.9	4.29622	71.5526
												39.95	12.5982	69.777														39.95	4.26417	72.1893
												40	11.7378	68.3005														40	4.63587	71.9494
												40.05	9.73952	67.6237														40.05	5.09656	71.5719
												40.1	10.0469	67.652														40.1	4.44998	71.206
												40.15	8.3748	65.8654														40.15	4.62752	71.2931
												40.2	6.99318	64.3707														40.2	5.21668	71.8404
												40.25	5.90098	64.0695														40.25	5.32477	71.3556
												40.3	5.86597	64.1378														40.3	5.96805	71.1313
												40.35	5.24891	64.7324														40.35	5.79656	70.5936
												40.4	5.63142	65.1871														40.4	5.72823	69.7589
												40.45	6.24991	65.5193														40.45	5.38008	69.4292
												40.5	6.82385	65.6325														40.5	5.37295	68.9703
												40.55	10.2838	67.5597														40.55	5.58437	70.2254
												40.6	15.3437	69.8491														40.6	5.31375	68.4207
												40.65	18.8347	71.8353														40.65	4.87553	67.2796
												40.7	21.1558	72.8923														40.7	4.11728	66.619
												40.75	25.0995	74.4242														40.75	3.77199	65.8128
												40.8	28.5644	76.0837														40.8	2.88346	64.6641
												40.85	30.5606	76.7388														40.85	1.65003	63.8706
												40.9	32.5445	78.1195														40.9	1.32058	63.8051
												40.95	33.2316	77.8982														40.95	0.914707	63.6782
												41	32.5605	77.3082														41	0.767383	63.9566
												41.05	36.098	78.5048														41.05	0.991203	64.3248
												41.1	38.2848	78.8688														41.1	1.21809	64.257
												41.15	34.0354	76.7531														41.15	1.09133	64.2577
												41.2	30.9609	75.3344														41.2	1.32258	64.7405
												41.25	30.5895	75.0375														41.25	1.53619	64.7382
												41.3	28.7628	74.4095														41.3	1.47361	65.0874
												41.35	27.4508	73.9909														41.35	1.88011	65.4091
												41.4	28.669	74.8487														41.4	1.8658	65.2845
												41.45	27.6814	74.9704														41.45	1.60316	64.7501
												41.5	25.6365	74.563														41.5	1.732	64.4142
												41.55	27.3407	75.0731														41.55	1.27863	64.0952
												41.6	25.652	74.0451														41.6	1.37859	64.1733
												41.65	25.0084	73.8226														41.65	1.65263	64.1929
												41.7	24.4041	73.7056														41.7	1.32949	64.3514
												41.75	26.5772	74.4064														41.75	1.72812	64.5351
												41.8	27.6165	74.9735														41.8	1.59959	64.3607
												41.85	22.4343	72.6997														41.85	1.68037	64.1131
												41.9	18.7615	71.2786														41.9	1.71666	64.1427
												41.95	16.0814	69.4215														41.95	1.7331	64.1341
												42	15.3749	67.7206														42	2.17637	64.0656
												42.05	11.3027	65.8026														42.05	2.49516	64.3221
												42.1	9.05091	64.6928														42.1	2.14595	63.9546
												42.15	8.78671	64.0265														42.15	2.30274	63.9134
												42.2	9.02702	63.321														42.2	1.63643	63.5675
												42.25	7.60141	63.5676														42.25	1.1336	63.0993
												42.3	7.83571	64.1525														42.3	1.42931	63.0215
												42.35	8.01742	63.4009														42.35	1.16943	62.6869
												42.4	6.74811	62.9439														42.4	1.06595	61.6604
												42.45	5.54845	62.5977														42.45	0.808186	61.1633
												42.5	5.10609	61.8624														42.5	0.66494	61.6073
												42.55	5.29865	61.3682														42.55	1.61808	62.5078
												42.6	4.95733	61.0325														42.6	3.08288	63.6556
												42.65	4.82098	61.0115														42.65	3.17675	64.2746
												42.7	5.12513	61.4263														42.7	2.95249	64.3717
												42.75	5.71623	62.2841														42.75	3.16916	64.2195
												42.8	5.92476	62.4644														42.8	2.94821	64.2118
												42.85	4.75115	62.1349														42.85	2.30155	63.7974
												42.9	4.45154	61.56														42.9	2.11561	63.7021
												42.95	4.32846	60.1316														42.95	2.8433	63.947
												43	3.7739	59.423														43	3.1941	64.1663
												43.05	3.83568	58.5478														43.05	3.97516	63.8184
												43.1	2.84266	58.3908														43.1	3.76333	62.6919
												43.15	2.25215	58.0411														43.15	3.67958	62.1479
												43.2	1.97412	57.6283														43.2	3.49294	62.6766
												43.25	1.9912	57.8842														43.25	2.92081	62.4895
												43.3	2.30067	58.4772														43.3	2.91655	62.4207
												43.35	2.89109	59.6614														43.35	2.71522	61.6741
												43.4	3.58312	61.2488														43.4	2.5471	61.5976
												43.45	3.85014	62.7016														43.45	2.67499	61.172
												43.5	3.93038	63.9319														43.5	3.15517	60.3901
												43.55	4.68	64.1602														43.55	3.60117	60.7383
												43.6	5.08542	64.5731														43.6	3.70866	62.5693
												43.65	5.41298	65.2549														43.65	4.57841	65.0133
												43.7	5.81724	64.7975														43.7	4.39897	66.2279
												43.75	5.87231	65.1743														43.75	3.73871	66.2485
												43.8	5.33582	65.0363														43.8	3.28919	65.7095
												43.85	5.66146	65.1394														43.85	4.04585	65.7254
												43.9	5.73966	63.9021														43.9	4.51232	65.8035
												43.95	5.538	62.8016														43.95	4.29708	65.6261
												44	5.93369	61.3895														44	4.30652	66.4213
												44.05	5.7143	61.0003														44.05	5.26159	66.4914
												44.1	4.90613	59.6824														44.1	4.92986	66.4405
												44.15	4.1519	59.0424														44.15	4.80826	65.9182
												44.2	3.48863	58.2133														44.2	4.31892	65.4011
												44.25	3.46197	58.3536														44.25	3.90905	65.2044
												44.3	3.74205	58.4268														44.3	3.68632	65.4772
												44.35	3.74326	57.8551														44.35	3.1271	64.7006
												44.4	3.73767	57.4481														44.4	3.01053	64.8163
												44.45	3.22827	56.9														44.45	3.21381	64.5983
												44.5	2.8982	55.5809														44.5	3.07801	63.948
												44.55	2.20145	54.2761														44.55	3.0244	63.4465
												44.6	2.07312	53.6032														44.6	2.99407	62.6198
												44.65	1.68353	52.6888														44.65	2.9103	62.2111
												44.7	1.47787	52.1674														44.7	2.62996	62.9654
												44.75	1.49459	51.1441														44.75	2.2834	63.3485
												44.8	1.40193	50.1801														44.8	1.99741	62.868
												44.85	0.989349	49.2435														44.85	1.37349	62.0216
												44.9	1.08518	49.3587														44.9	0.751737	60.9962
												44.95	1.03978	49.4063														44.95	0.0106572	59.7288
												45	1.00026	49.228														45		59.3241
												45.05	0.99451	49.9025														45.05	0.00279831	59.2925
												45.1	0.736712	50.1448														45.1		58.8003
												45.15	0.476354	51.2642														45.15		58.2248
												45.2	0.596772	52.0007														45.2		58.0889
												45.25	0.709559	52.2554														45.25		58.046
												45.3	1.14445	52.2636														45.3		57.6765
												45.35	1.27493	52.6407														45.35		57.4828
												45.4	1.0363	52.5101														45.4		57.0651
												45.45	1.18417	54.0168														45.45		56.8883
												45.5	1.47153	54.8986														45.5		56.8504
												45.55	1.62343	55.7952														45.55		56.7132
												45.6	2.08615	56.4965														45.6		56.7487
												45.65	2.26128	55.898														45.65		56.8627
												45.7	2.81962	55.6286														45.7		56.8099
												45.75	2.68902	54.901														45.75		56.7225
												45.8	2.91547	54.9463														45.8		56.661
												45.85	3.93024	55.0448														45.85		56.4141
												45.9	4.99496	56.1681														45.9		56.2008
												45.95	5.49747	56.2472														45.95		55.9276
												46	7.69434	57.395														46		56.1895
												46.05	7.68194	58.1555														46.05	0.00306575	56.1666
												46.1	7.45107	56.8783														46.1	0.000786678	55.8854
												46.15	8.77929	58.0935														46.15		55.5658
												46.2	9.28739	59.1916														46.2	0.00159457	55.2374
												46.25	11.294	60.2483														46.25	1.65226e-05	54.6503
												46.3	11.765	61.1821														46.3		54.5675
												46.35	12.9095	62.1609														46.35		54.0295
												46.4	14.4567	63.3253														46.4		53.9415
												46.45	14.8599	64.4273														46.45		53.2144
												46.5	16.4044	65.7774														46.5		52.6429
												46.55	16.9682	67.1376														46.55		52.1783
												46.6	18.4088	67.8206														46.6		51.304
												46.65	18.406	67.6326														46.65		50.6524
												46.7	20.1917	68.7819														46.7		49.8632
												46.75	22.1338	69.5459														46.75		49.2355
												46.8	22.2879	69.5258														46.8		47.8146
												46.85	20.618	69.8991														46.85		46.9626
												46.9	19.7168	70.0483														46.9		45.6377
												46.95	19.5258	70.4898														46.95		44.457
												47	21.3251	71.7182														47		43.1863
												47.05	21.3422	71.7415														47.05		42.1207
												47.1	22.7365	71.9299														47.1		40.7283
												47.15	23.5358	71.6291														47.15		39.5862
												47.2	23.5504	72.0562														47.2		38.165
												47.25	21.7132	71.645														47.25		37.3066
												47.3	23.8982	73.428														47.3		36.4114
												47.35	23.9532	73.0517														47.35		35.7336
												47.4	20.1154	71.6434														47.4		35.1238
												47.45	17.9398	70.8666														47.45		34.9457
												47.5	15.1713	69.9735														47.5		34.6655
												47.55	15.4704	69.7905														47.55		34.5416
												47.6	16.6437	69.9809														47.6		34.1219
												47.65	15.447	68.9335														47.65		33.9504
												47.7	14.02	67.9323														47.7		34.1319
												47.75	14.8917	68.9502														47.75		34.6127
												47.8	17.3108	69.8099														47.8		35.1328
												47.85	19.7042	71.1209														47.85	0.0116479	35.4006
												47.9	20.1244	71.4124														47.9		35.592
												47.95	21.8475	71.3507														47.95		35.5604
												48	19.7983	70.2708														48		35.5661
												48.05	19.6677	70.3778														48.05		35.4292
												48.1	17.8047	70.0793														48.1		35.272
												48.15	13.9182	68.8428														48.15		35.3873
												48.2	12.2555	68.528														48.2		35.5691
												48.25	12.7722	69.0765														48.25		35.5126
												48.3	11.7651	69.0781														48.3		35.2972
												48.35	14.0008	70.1037														48.35		34.9281
												48.4	14.9858	70.1235														48.4		34.5762
												48.45	13.1608	68.8812														48.45		34.4738
												48.5	14.521	70.0913														48.5		34.718
												48.55	14.7572	69.7557														48.55		34.3123
												48.6	14.759	69.8871														48.6		33.7251
												48.65	19.0796	71.2046														48.65		32.9203
												48.7	22.0654	72.4016														48.7		31.743
												48.75	17.0237	70.1673														48.75	0.000607155	31.7061
												48.8	13.2378	68.7722														48.8		32.0733
												48.85	12.6752	68.24														48.85		31.9181
												48.9	10.2924	67.1582														48.9		32.2391
												48.95	10.3745	66.6085														48.95		35.9911
												49	10.9018	66.7283														49		40.8968
												49.05	11.4034	66.3193														49.05		45.5779
												49.1	9.93689	65.1487														49.1		47.258
												49.15	7.87232	64.4068														49.15		47.9827
												49.2	9.62389	64.9324														49.2		48.4449
												49.25	8.78254	63.8389														49.25		48.4649
												49.3	8.55629	64.0862														49.3		48.1309
												49.35	9.71009	65.0142														49.35	0.00065705	47.8628
												49.4	11.3727	65.3995														49.4		48.014
												49.45	11.9968	66.831														49.45		47.9189
												49.5	14.5969	68.8676														49.5		48.0405
												49.55	15.5556	70.2069														49.55		47.9801
												49.6	16.6879	70.8542														49.6		48.0711
												49.65	17.7109	71.3073														49.65		48.0189
												49.7	18.1625	72.145														49.7		48.2525
												49.75	20.5638	73.4234														49.75		48.1558
												49.8	21.3014	73.642														49.8		48.2193
												49.85	21.0175	73.2307														49.85		48.4187
												49.9	19.662	73.4036														49.9		48.5978
												49.95	21.0896	74.2541														49.95		48.6586
												50	20.8976	73.7626														50		48.5941
												50.05	17.4023	72.8416														50.05		48.5387
												50.1	15.914	72.3869														50.1		48.543
												50.15	14.2936	70.6069														50.15		48.6633
												50.2	10.5736	67.7381														50.2		48.7739
												50.25	7.40138	64.7739														50.25		48.8234
												50.3	5.88956	63.0733														50.3		48.8769
												50.35	3.64282	59.9642														50.35		48.7829
												50.4	2.96769	57.8764														50.4		48.9361
												50.45	1.7214	57.3857														50.45		49.3368
												50.5	1.32406	56.988														50.5		49.6299
												50.55	0.862423	57.4566														50.55	0.000539816	50.0363
												50.6	1.09256	59.0025														50.6		50.3357
												50.65	2.01764	61.1592														50.65		50.2025
												50.7	3.4081	64.1199														50.7		50.463
												50.75	4.20151	66.1213														50.75		51.1196
												50.8	4.4108	66.6461														50.8		51.3353
												50.85	5.12189	65.7162														50.85		51.095
												50.9	4.10278	63.3935														50.9		50.996
												50.95	2.74535	60.3778														50.95		51.0302
												51	1.47812	58.002														51		51.2409
												51.05	0.303283	56.0418														51.05		51.4124
												51.1	0.14245	54.7149														51.1		52.0314
												51.15	0.0161746	53.3881														51.15		52.5242
												51.2		52.576														51.2		52.9107
												51.25		52.1252														51.25		52.8908
												51.3		51.1677														51.3		53.1639
												51.35		50.5495														51.35		53.2573
												51.4		51.053														51.4		53.3384
												51.45		52.5275														51.45		53.2872
												51.5		54.3327														51.5		53.2849
												51.55		56.7209														51.55		53.2008
												51.6		58.8021														51.6		53.2643
												51.65		59.4157														51.65		53.0559
												51.7		59.9963														51.7		52.7216
												51.75		60.0293														51.75		52.5086
												51.8		60.4138														51.8		52.6173
												51.85		60.3235														51.85		53.243
												51.9		60.898														51.9	0.00483967	53.7152
												51.95		62.1981														51.95		53.7587
												52		62.99														52		53.876
												52.05		64.332														52.05		54.4044
												52.1		65.3952														52.1		54.3931
												52.15		65.7135														52.15		54.2106
												52.2		66.3364														52.2		54.0163
												52.25	0.0452886	66.6294														52.25		53.7973
												52.3	0.0335179	66.1685														52.3		53.6175
												52.35	0.0673905	65.5135														52.35		54.4326
												52.4	0.0570081	64.7529														52.4		53.7813
												52.45	0.194565	64.9762														52.45		53.7398
												52.5	0.0332547	64.9045														52.5		53.6916
												52.55	0.0999817	65.8127														52.55		53.679
												52.6	0.131511	65.8228														52.6		53.4317
												52.65	0.239172	65.4603														52.65		53.3623
												52.7	0.600947	65.3119														52.7		53.7554
												52.75	0.615271	64.777														52.75	0.0250455	53.7836
												52.8	0.551077	64.1839														52.8		53.2839
												52.85	0.203011	63.3296														52.85		53.6584
												52.9	0.143381	62.0922														52.9		54.1631
												52.95	0.0285574	61.5135														52.95		53.977
												53	0.0415366	60.1774														53		53.9664
												53.05	0.0549612	58.9311														53.05		53.786
												53.1		58.8738														53.1		54.0222
												53.15		59.9522														53.15		54.1817
												53.2		60.3126														53.2		54.5197
												53.25		60.8352														53.25		54.6383
												53.3		62.1198														53.3		54.8952
												53.35		62.0143														53.35		54.9075
												53.4		60.7305														53.4		54.9517
												53.45	0.0744821	60.4832														53.45		55.1098
												53.5	0.334492	61.2337														53.5		55.1088
												53.55	0.742171	62.7229														53.55		55.0181
												53.6	1.50182	64.4603														53.6		55.4657
												53.65	2.46292	65.2371														53.65		55.1976
												53.7	4.09274	67.0248														53.7		55.373
												53.75	7.27236	69.2626														53.75		55.8632
												53.8	9.75556	70.3204														53.8		55.9974
												53.85	10.3133	70.9794														53.85		55.6954
												53.9	11.1644	71.2364														53.9		56.4739
												53.95	9.90227	71.0627														53.95		56.0094
												54	9.6575	70.9612														54		55.9017
												54.05	10.0842	70.5782														54.05		55.9582
												54.1	11.3734	71.248														54.1		54.9052
												54.15	12.5862	71.4853														54.15		54.1249
												54.2	11.7062	71.4318														54.2		54.1359
												54.25	10.1018	71.2996														54.25		54.2771
												54.3	10.0632	71.4244														54.3		55.5561
												54.35	8.7963	71.5248														54.35		55.0138
												54.4	9.26346	71.8291														54.4		54.6908
												54.45	9.5199	71.9271														54.45		54.3429
												54.5	10.9985	72.39														54.5		54.5167
												54.55	7.54207	71.6558														54.55		54.5336
												54.6	5.6723	70.3925														54.6		54.4479
												54.65	4.26547	69.4812														54.65		54.7433
												54.7	4.34988	68.7579														54.7		54.6878
												54.75	2.48324	67.5144														54.75		54.9484
												54.8	1.76732	66.0895														54.8		55.0201
												54.85	1.58966	65.1053														54.85		54.9327
												54.9	0.880309	64.156														54.9		55.1158
												54.95	0.715048	63.404														54.95		55.1717
												55	0.938559	63.1873														55		55.1497
												55.05	1.12546	62.8838														55.05		55.1889
												55.1	1.64201	63.9048														55.1		54.9882
												55.15	3.6451	65.3348														55.15		54.9284
												55.2	5.09423	66.2682														55.2		54.8962
												55.25	5.38846	67.3473														55.25		54.9779
												55.3	5.96646	67.9098														55.3		54.9507
												55.35	6.54815	68.2393														55.35		54.861
												55.4	8.14292	69.0226														55.4		54.7613
												55.45	10.2525	70.1561														55.45		54.8703
												55.5	8.35388	69.7122														55.5		55.0793
												55.55	7.33784	68.4858														55.55		54.9427
												55.6	5.74672	67.4601														55.6		54.969
												55.65	5.42991	67.131														55.65		54.9713
												55.7	4.63591	66.4135														55.7		55.0095
												55.75	3.3801	65.2173														55.75		55.0102
												55.8	1.98219	63.2734														55.8		54.9866
												55.85	1.57962	61.9213														55.85		54.838
												55.9	1.66267	61.8542														55.9		55.0401
												55.95	1.19356	60.5968														55.95		54.8264
												56	1.07859	60.0766														56		54.7536
												56.05	0.476996	58.4268														56.05		54.6121
												56.1	0.492273	56.8422														56.1		54.6988
												56.15	0.467633	56.3437														56.15		54.6297
												56.2	0.26315	56.2643														56.2		54.6978
												56.25	0.266977	55.5863														56.25		54.4193
												56.3	0.211294	55.5898														56.3		54.1751
												56.35	0.483915	56.3143														56.35		53.777
												56.4	0.778985	57.0089														56.4		53.7717
												56.45	1.06072	58.1567														56.45		53.6099
												56.5	2.19543	59.9665														56.5		53.7491
												56.55	2.60486	61.1864														56.55		53.5264
												56.6	2.68106	62.7826														56.6		53.554
												56.65	2.91968	63.7482														56.65		53.579
												56.7	3.82768	64.8863														56.7		53.5181
												56.75	5.48196	66.8														56.75		53.6231
												56.8	6.63158	67.7241														56.8		53.762
												56.85	6.9518	68.0416														56.85		53.7069
												56.9	9.17256	69.0862														56.9		53.6899
												56.95	8.88362	69.1653														56.95		53.6697
												57	7.34946	69.2451														57		53.5211
												57.05	7.37233	68.913														57.05		53.4301
												57.1	8.09413	68.8346														57.1		53.5996
												57.15	8.16002	68.9909														57.15		53.3507
												57.2	8.38417	68.8641														57.2		53.363
												57.25	7.83011	68.611														57.25		53.2749
												57.3	7.02769	68.4408														57.3		53.3111
												57.35	6.8694	68.8839														57.35		53.034
												57.4	6.21109	68.2699														57.4		53.2005
												57.45	4.96534	67.9954														57.45		53.0988
												57.5	4.7006	67.6346														57.5		52.9765
												57.55	4.71262	66.9892														57.55		53.1908
												57.6	3.29326	65.8914														57.6		53.12
												57.65	3.48527	66.2848														57.65		53.142
												57.7	2.37184	65.584														57.7		53.02
												57.75	1.85439	65.3371														57.75		52.909
												57.8	1.11592	65.0572														57.8		52.9901
												57.85	1.11203	64.6428														57.85		52.9625
												57.9	1.37619	63.8017														57.9		53.0247
												57.95	1.14317	63.102														57.95		52.803
												58	0.643002	62.6361														58		52.8638
												58.05	0.480512	61.9368														58.05		52.8987
												58.1	0.544086	61.4422														58.1		52.8459
												58.15	0.304825	61.0581														58.15		53.0197
												58.2	0.493538	61.0701														58.2		52.8585
												58.25	0.449879	61.7895														58.25		52.9356
												58.3	1.41031	62.8539														58.3		52.8878
												58.35	2.6307	63.3962														58.35		52.7582
												58.4	2.54799	63.5858														58.4		52.8034
												58.45	3.60302	63.4051														58.45		52.816
												58.5	4.02411	63.4474														58.5		52.8482
												58.55	4.76544	64.0982														58.55		52.7329
												58.6	5.85284	65.144														58.6		52.6867
												58.65	7.00911	66.1042														58.65		52.6548
												58.7	6.9008	66.1453														58.7		52.6515
												58.75	8.75684	67.3838														58.75		52.7442
												58.8	9.12032	67.6082														58.8		52.5395
												58.85	8.39332	67.2826														58.85		52.6156
												58.9	7.12294	67.0496														58.9		52.7017
												58.95	7.07754	67.3613														58.95		52.6721
												59	8.05971	68.0958														59		52.5591
												59.05	8.53314	67.954														59.05		52.695
												59.1	7.57733	67.3039														59.1		52.605
												59.15	6.42074	66.0809														59.15		52.6731
												59.2	6.63042	65.7654														59.2		52.4465
												59.25	6.39062	65.3673														59.25		52.5448
												59.3	7.10275	64.6781														59.3		52.5309
												59.35	6.28953	63.6385														59.35		52.5066
												59.4	6.11883	63.026														59.4		52.5073
												59.45	6.6542	63.4893														59.45		52.371
												59.5	8.18661	63.9075														59.5		52.3644
												59.55	10.319	64.6653														59.55		52.2667
												59.6	11.6444	65.8782														59.6		52.2996
												59.65	12.876	66.7035														59.65		52.3611
												59.7	15.2622	67.2287														59.7		52.1939
												59.75	20.9481	69.1168														59.75		52.4216
												59.8	18.9725	68.2048														59.8		52.0972
												59.85	17.4938	66.5186														59.85		52.0507
												59.9	16.5926	65.1971														59.9		52.2498
												59.95	15.6659	63.4606														59.95		52.3265
												60	16.087	62.2632														60		52.2783
												60.05	16.8754	61.4593														60.05		52.2424
												60.1	18.26	61.8694														60.1		52.2252
												60.15	19.0746	62.888														60.15		52.1806
												60.2	17.9654	63.1326														60.2		52.2165
												60.25	19.6407	65.589														60.25		52.0869
												60.3	21.9926	67.0337														60.3		52.2006
												60.35	20.1608	66.105														60.35		52.2238
												60.4	22.5286	68.3745														60.4		52.062
												60.45	26.9217	71.3577														60.45		52.0913
												60.5	31.7492	74.2843														60.5		52.079
												60.55	33.4311	76.0786														60.55		52.0713
												60.6	38.6663	79.1975														60.6		52.1188
												60.65	46.4548	83.9459														60.65		52.0926
												60.7	52.5625	88.2626														60.7		52.1767
												60.75	56.5349	91.109														60.75		52.0225
												60.8	59.4589	93.6838														60.8		52.0713
												60.85	58.678	94.0427														60.85		51.7423
												60.9	60.6491	95.2101														60.9		51.7194
												60.95	60.8782	95.0989														60.95		51.9042
												61	62.0955	95.7331														61		51.6922
												61.05	63.9729	96.5728														61.05		51.3891
												61.1	64.4639	97.0162														61.1		51.0006
												61.15	63.071	96.039														61.15		50.893
												61.2	59.9707	94.0945														61.2		50.9302
												61.25	57.2021	92.2627														61.25		51.3333
												61.3	53.4353	89.3626														61.3		52.3428
												61.35	49.2119	86.6512														61.35		51.7895
												61.4	43.5028	82.4784														61.4		52.8838
												61.45	33.7953	75.7837														61.45		52.8303
												61.5	29.0566	72.2547														61.5		52.4166
												61.55	24.1176	67.6369														61.55		53.0862
												61.6	21.5613	65.0146														61.6		52.7316
												61.65	18.7484	63.1815														61.65		52.6346
												61.7	15.1314	61.2023														61.7		52.8628
												61.75	15.3991	62.0233														61.75		52.5801
												61.8	15.6107	62.6969														61.8		51.3944
												61.85	15.0384	62.8497														61.85		50.7325
												61.9	13.0037	62.8404														61.9		52.1454
												61.95	10.8373	62.5233														61.95		52.932
												62	9.27517	62.4213														62		52.4501
												62.05	8.88767	63.0369														62.05		52.493
												62.1	9.87649	63.9881														62.1		52.2657
												62.15	10.1445	64.4304														62.15		52.2451
												62.2	8.60053	63.6908														62.2		52.6096
												62.25	8.76813	63.5443														62.25		52.498
												62.3	7.64108	62.8632														62.3		52.6877
												62.35	7.01232	62.6873														62.35		51.6493
												62.4	5.6054	61.3623														62.4		51.3938
												62.45	4.15367	60.0522														62.45		51.8317
												62.5	4.70089	59.5944														62.5		51.9517
												62.55	5.67803	59.8068														62.55		51.6785
												62.6	3.9452	59.4502														62.6		51.2715
												62.65	3.35928	59.2141														62.65		51.1994
												62.7	4.42401	60.258														62.7		53.2776
												62.75	3.99223	61.3379														62.75		52.7997
												62.8	3.7454	61.2507														62.8		51.8234
												62.85	3.55639	61.4158														62.85		50.6404
												62.9	3.46413	62.4799														62.9		50.4746
												62.95	3.28132	62.7187														62.95		50.3719
												63	4.18425	62.6252														63		50.3746
												63.05	4.18821	62.0527														63.05		51.2678
												63.1	4.08183	61.3306														63.1		51.8683
												63.15	3.96113	61.4279														63.15		51.9135
												63.2	4.45865	61.3185														63.2		52.0122
												63.25	3.91272	60.8639														63.25		52.0687
												63.3	4.31392	54.6014														63.3		43.0038
												63.35	3.76843	53.2009														63.35		42.2478
												63.4	2.28361	50.6918														63.4		42.5441
												63.45	1.50714	47.5995														63.45		42.9448
												63.5	0.370061	43.7533														63.5		42.9139
												63.55	0.00473053	40.5857														63.55		42.7634
												63.6	0.0175171	38.7615														63.6		42.7916
												63.65		38.1819														63.65		42.7837
												63.7		38.1906														63.7		42.7716
												63.75		38.3876														63.75		42.3596
												63.8		39.0602														63.8		42.1598
												63.85		39.6909														63.85		42.5965
												63.9		40.0466														63.9		43.1278
												63.95		40.2747														63.95		42.6786
												64		40.3677														64		42.8248
												64.05		40.8675														64.05		43.5601
												64.1		40.9952														64.1		43.5343
												64.15		41.0171														64.15		43.0594
												64.2		41.2104														64.2		42.4827
												64.25		40.9961														64.25		42.4788
												64.3		41.7522														64.3		42.4456
												64.35		41.7144														64.35		41.8568
												64.4		41.9273														64.4		41.8099
												64.45		42.2265														64.45		41.808
												64.5		42.4837														64.5		41.6821
												64.55		42.6278														64.55		42.089
												64.6		43.1842														64.6		42.8787
												64.65		43.3346														64.65		42.5734
												64.7		43.6616														64.7		42.3353
												64.75		43.6338														64.75		42.4389
												64.8		43.315														64.8		43.1829
												64.85		43.1203														64.85		43.3318
												64.9		42.9438														64.9		43.559
												64.95		42.6839														64.95		43.5648
												65		42.1946														65		43.2321
												65.05		42.3045														65.05		43.2861
												65.1		42.3829														65.1		43.3612
												65.15		42.7997														65.15		43.3123
												65.2		42.6105														65.2		43.3244
												65.25		42.4303														65.25		43.247
												65.3		42.4121														65.3		43.2267
												65.35		42.6816														65.35		43.6039
												65.4		42.9598														65.4		43.6778
												65.45		43.1217														65.45		43.887
												65.5		43.326														65.5		44.2079
												65.55		43.2571														65.55		44.1442
												65.6		43.3114														65.6		44.2576
												65.65		43.6872														65.65		44.2619
												65.7		43.6493														65.7		44.3479
												65.75		43.4628														65.75		44.2591
												65.8		43.3971														65.8		44.2595
												65.85		43.2521														65.85		44.3006
												65.9		43.1012														65.9		44.3096
												65.95		43.2845														65.95		44.0089
												66		44.0269														66		44.1931
												66.05		44.9485														66.05		44.0598
												66.1		45.8483														66.1		44.1067
												66.15		46.3189														66.15		43.8709
												66.2		46.2907														66.2		43.8017
												66.25		46.017														66.25		43.722
												66.3		46.0868														66.3		43.643
												66.35		46.4434														66.35		43.634
												66.4		46.4484														66.4		43.5601
												66.45		46.1839														66.45		43.7095
												66.5		46.0298														66.5		43.6817
												66.55		46.245														66.55		43.7583
												66.6		46.2118														66.6		43.5738
												66.65		45.3818														66.65		43.2951
												66.7		44.3534														66.7		43.2024
												66.75		44.1295														66.75		43.5644
												66.8		43.9384														66.8		44.0062
												66.85		43.7191														66.85		44.1301
												66.9		43.5161														66.9		44.1712
												66.95		43.5271														66.95		44.1782
												67		43.4883														67		44.3925
												67.05		43.486														67.05		44.7545
												67.1		43.7054														67.1		44.3162
												67.15		43.7109														67.15		45.9374
												67.2		43.9188														67.2		47.7874
												67.25		43.6074														67.25		47.4664
												67.3		43.7957														67.3		47.1603
												67.35		44.0949														67.35		46.5751
												67.4		44.0109														67.4		46.3026
												67.45		43.9161														67.45		46.414
												67.5		43.7975														67.5		45.8053
												67.55		43.6867														67.55		45.2095
												67.6		43.8363														67.6		44.8999
												67.65		43.7068														67.65		44.7807
												67.7		43.8723														67.7		44.7259
												67.75		43.9754														67.75		44.9394
												67.8		43.9672														67.8		44.93
												67.85		44.0064														67.85		44.8499
												67.9		44.0274														67.9		44.7979
												67.95		44.0912														67.95		44.6681
												68		44.0374														68		44.9773
												68.05		44.1058														68.05		44.9902
												68.1		44.1177														68.1		44.8373
												68.15		44.2494														68.15		45.7259
												68.2		44.4369														68.2		45.5907
												68.25		44.488														68.25		45.7295
												68.3		44.6945														68.3		45.6177
												68.35		44.8181														68.35		45.6657
												68.4		45.0288														68.4		45.4722
												68.45		44.6467														68.45		45.5101
												68.5		44.5824														68.5		45.7216
												68.55		44.4724														68.55		45.5926
												68.6		44.493														68.6		45.6845
												68.65		44.845														68.65		45.672
												68.7		44.934														68.7		45.31
												68.75		44.8998														68.75		45.041
												68.8		44.8779														68.8		44.903
												68.85		44.9677														68.85		44.8029
												68.9		44.8254														68.9		44.8796
												68.95		44.6074														68.95		44.7427
												69		44.3644														69		45.0809
												69.05		43.9608														69.05		45.1176
												69.1		43.8272														69.1		45.2584
												69.15		44.0073														69.15		45.5801
												69.2		44.1468														69.2		45.8663
												69.25		44.6471														69.25		45.9734
												69.3		44.7497														69.3		46.0047
												69.35		45.1186														69.35		45.532
												69.4		44.7452														69.4		45.6931
												69.45		44.7775														69.45		46.0672
												69.5		45.0539														69.5		46.5704
												69.55		45.1875														69.55		44.1595
												69.6		45.4698														69.6		42.0754
												69.65		46.0854														69.65		44.971
												69.7		46.4571														69.7		44.9061
												69.75		46.2054														69.75		43.2806
												69.8		46.3458														69.8		43.134
												69.85		46.9601														69.85		44.8749
												69.9		47.1671														69.9		45.837
												69.95		46.9606														69.95		46.1396
												70		46.8602														70		45.7181
												70.05		47.1886														70.05		45.2134
												70.1		47.5019														70.1		45.4409
												70.15		47.2105														70.15		45.6642
												70.2		46.8032														70.2		45.6614
												70.25		46.4211														70.25		45.534
												70.3		46.4247														70.3		45.5473
												70.35		46.0512														70.35		45.5704
												70.4		46.3048														70.4		45.3158
												70.45		46.225														70.45		45.5942
												70.5		46.1178														70.5		45.6149
												70.55		45.882														70.55		45.5285
												70.6		45.815														70.6		45.3917
												70.65		45.8852														70.65		45.3424
												70.7		45.7867														70.7		45.2506
												70.75		46.1411														70.75		45.4026
												70.8		46.7864														70.8		45.6329
												70.85		46.9825														70.85		45.7189
												70.9		46.6267														70.9		45.7904
												70.95		46.235														70.95		45.9019
												71		45.8989														71		46.0266
												71.05		45.6285														71.05		46.0919
												71.1		45.3932														71.1		46.0102
												71.15		45.395														71.15		46.226
												71.2		45.2495														71.2		46.1865
												71.25		45.6964														71.25		46.258
												71.3		45.8337														71.3		46.3604
												71.35		46.2423														71.35		46.3425
												71.4		46.0298														71.4		46.0891
												71.45		45.5792														71.45		46.1986
												71.5		45.5897														71.5		46.4672
												71.55		45.6654														71.55		46.4257
												71.6		45.494														71.6		46.3933
												71.65		45.4762														71.65		46.7045
												71.7		45.3129														71.7		46.647
												71.75		45.1971														71.75		47.9414
												71.8		45.3125														71.8		48.5086
												71.85		45.2865														71.85		47.8186
												71.9		45.156														71.9		46.6048
												71.95		44.8592														71.95		46.3401
												72		45.0429														72		46.6877
												72.05		45.2596														72.05		46.0242
												72.1		45.1041														72.1		46.0485
												72.15		45.2085														72.15		45.5758
												72.2		45.7575														72.2		45.5598
												72.25		45.836														72.25		45.9824
												72.3		45.4324														72.3		45.8706
												72.35		45.7758														72.35		46.1134
												72.4		45.8287														72.4		45.9077
												72.45		45.6171														72.45		45.9687
												72.5		45.7247														72.5		46.7428
												72.55		46.0941														72.55		48.1779
												72.6		46.1297														72.6		49.5532
												72.65		46.1867														72.65		51.4864
												72.7		46.1835														72.7		52.6213
												72.75		46.5214														72.75		54.094
												72.8		46.9109														72.8		54.5971
												72.85		47.5534														72.85		54.9955
												72.9		47.6245														72.9		54.5244
												72.95		47.916														72.95		53.2793
												73		47.9926														73		52.0513
												73.05		48.0117														73.05		51.0505
												73.1		47.8033														73.1		49.5904
												73.15		47.9041														73.15		48.2541
												73.2		47.8836														73.2		47.509
												73.25		47.8051														73.25		46.8624
												73.3		47.0135														73.3		46.8288
												73.35		45.4278														73.35		47.2361
												73.4		45.0662														73.4		47.5188
												73.45		44.5158														73.45		47.0923
												73.5		43.7797														73.5		46.5798
												73.55		43.1253														73.55		44.776
												73.6		42.6283														73.6		42.7622
												73.65		42.0445														73.65		41.9909
												73.7		41.9214														73.7		43.5414
												73.75		41.63														73.75	0.000263224	41.2071
												73.8		41.8361														73.8		41.6664
												73.85		41.5096														73.85		46.4554
												73.9		41.5196														73.9		51.239
												73.95		41.1252														73.95		53.868
												74		40.9669														74		56.3419
												74.05		40.4397														74.05	0.00236228	58.2946
												74.1		40.8461														74.1	0.0310899	59.9389
												74.15		41.1498														74.15	0.278079	60.091
												74.2		41.5753														74.2	0.582392	58.9342
												74.25		41.6099														74.25	0.840515	56.3431
												74.3		41.7618														74.3	0.872063	54.0576
												74.35		42.1754														74.35	0.468067	51.4344
												74.4		42.0778														74.4	0.170264	48.8112
												74.45		41.4576														74.45	0.000554659	47.3159
												74.5		41.0481														74.5	0.000814895	46.3855
												74.55		41.6286														74.55		46.5199
												74.6		42.1672														74.6		46.398
												74.65		42.6433														74.65	0.00709987	46.3108
												74.7		43.2754														74.7	0.0223183	47.0321
												74.75		43.9553														74.75		48.1908
												74.8		44.3835														74.8		48.5735
												74.85		44.6298														74.85		49.6693
												74.9		45.0525														74.9		51.8054
												74.95		45.3891														74.95		53.9583
												75		45.6536														75		55.4224
												75.05		45.4721														75.05		56.9263
												75.1		45.3047														75.1		56.8063
												75.15		44.8578														75.15		55.7617
												75.2		44.5664														75.2	0.0317744	52.54
												75.25		44.1409														75.25	0.0382835	49.3402
												75.3		44.1236														75.3	0.0016514	46.8475
												75.35		44.3229														75.35		45.9347
												75.4		43.9927														75.4		46.6384
												75.45		43.7136														75.45		47.3784
												75.5		43.2868														75.5		47.43
												75.55		42.9479														75.55		46.6826
												75.6		42.9744														75.6		46.1583
												75.65		43.0259														75.65		46.4719
												75.7		42.9352														75.7		46.4722
												75.75		43.0177														75.75		46.0485
												75.8		42.9598														75.8		45.1841
												75.85		42.8526														75.85		43.2427
												75.9		42.8207														75.9		43.1137
												75.95		42.6565														75.95		44.6735
												76		42.5056														76		45.1474
												76.05		42.3948														76.05		46.4726
												76.1		42.4217														76.1		45.8987
												76.15		42.5886														76.15		44.1419
												76.2		42.5589														76.2		44.4616
												76.25		42.5594														76.25		45.3635
												76.3		42.4563														76.3		45.7889
												76.35		42.636														76.35		45.2924
												76.4		42.1458														76.4		45.3241
												76.45		41.9456														76.45	0.0106067	45.5907
												76.5		41.9269														76.5		44.6321
												76.55		41.998														76.55		44.4511
												76.6		42.0924														76.6		44.1211
												76.65		42.0204														76.65		44.1446
												76.7		42.5174														76.7		43.7959
												76.75		42.9311														76.75		43.0539
												76.8		42.8763														76.8		43.3467
												76.85		43.0811														76.85		43.2443
												76.9		43.0099														76.9		43.7286
												76.95		42.833														76.95		44.2107
												77		43.1267														77		44.2486
												77.05		42.7167														77.05		44.3107
												77.1		43.1641														77.1		44.0336
												77.15		44.2266														77.15		44.1704
												77.2		44.1341														77.2		44.3494
												77.25		44.0255														77.25		44.3721
												77.3		43.7829														77.3		45.0156
												77.35		44.1012														77.35		44.9276
												77.4		44.0766														77.4		44.643
												77.45		44.0255														77.45		44.6771
												77.5		43.6707														77.5		44.9448
												77.55	0.0263939	43.4268														77.55		44.9957
												77.6	0.32915	42.9935														77.6		44.9495
												77.65	0.883616	42.5972														77.65		44.9789
												77.7	2.02778	42.8471														77.7		44.9918
												77.75	4.48813	44.0721														77.75		44.8893
												77.8	5.28876	44.2631														77.8		45.4539
												77.85	5.46693	44.5573														77.85	0.000648777	45.4875
												77.9	6.60049	44.7607														77.9		45.7994
												77.95	6.20516	43.8317														77.95		46.0516
												78	4.32189	41.8886														78		46.7307
												78.05	2.24828	40.2167														78.05		46.4085
												78.1	1.32094	39.5017														78.1		46.5719
												78.15	0.976239	39.4625														78.15	0.00371637	46.6873
												78.2	0.741757	38.7985														78.2	0.00926153	46.8214
												78.25	0.242373	38.7287														78.25	0.000206014	47.1169
												78.3		39.5427														78.3		47.242
												78.35		40.2117														78.35		47.3233
												78.4		40.1333														78.4	0.00020082	47.337
												78.45		40.8739														78.45		47.4832
												78.5		41.1945														78.5	0.00553629	47.5692
												78.55	0.0158526	40.5433														78.55		47.4039
												78.6	0.00633268	40.3244														78.6	0.0364607	47.2201
												78.65		40.1461														78.65		47.1439
												78.7		40.1597														78.7	0.0010828	47.6111
												78.75		40.0079														78.75	0.00502362	47.4555
												78.8		41.0162														78.8		47.1658
												78.85		42.1408														78.85		47.0012
												78.9		41.92														78.9		46.8855
												78.95		42.221														78.95		47.0594
												79		42.4851														79		46.6341
												79.05		42.605														79.05		46.2267
												79.1		43.4331														79.1		46.2392
												79.15		44.482														79.15		46.3127
												79.2		45.1601														79.2		46.6071
												79.25	0.0122833	44.4902														79.25		45.7052
												79.3		44.088														79.3		45.2592
												79.35		44.5459														79.35		44.7486
												79.4		44.5308														79.4		44.817
												79.45		44.8742														79.45		44.6384
												79.5		44.4145														79.5		44.9902
												79.55		43.6443														79.55		45.715
												79.6		44.1911														79.6		45.6173
												79.65		45.3157														79.65		45.4824
												79.7		45.3955														79.7		45.3233
												79.75	8.05754e-05	44.5477														79.75		45.0852
												79.8	0.0193243	43.3784														79.8		44.4378
												79.85	0.0766018	42.3852														79.85		43.5496
												79.9	0.39371	42.802														79.9		45.0825
												79.95	0.518975	43.4496														79.95		46.1873
												80	0.406295	43.9476														80		46.7287
												80.05	0.320151	43.4418														80.05		47.3014
												80.1	0.302948	42.8449														80.1		47.6685
												80.15	0.196229	42.7997														80.15		48.158
												80.2	0.0859679	42.6798														80.2		48.2553
												80.25		42.387														80.25		48.4981
												80.3		42.1467														80.3		48.5888
												80.35		41.6888														80.35		48.683
												80.4		41.7239														80.4		48.6177
												80.45		41.4982														80.45		48.638
												80.5		40.6208														80.5		48.3155
												80.55		39.9386														80.55		48.2123
												80.6		40.3891														80.6		48.1548
												80.65		40.4252														80.65		47.8042
												80.7	0.0575848	40.5866														80.7		47.8988
												80.75	0.14119	40.5145														80.75		47.7182
												80.8	0.117636	40.4844														80.8		47.6294
												80.85	0.102059	40.2902														80.85		47.2373
												80.9	0.0544126	40.6773														80.9		47.4992
												80.95	0.00659962	41.3796														80.95		47.3597
												81		41.905														81		47.4844
												81.05		42.5434														81.05		47.3499
												81.1		42.4326														81.1		47.6654
												81.15		41.7727														81.15		47.6013
												81.2		41.7207														81.2		47.6048
												81.25		42.0199														81.25		47.5708
												81.3		42.1695														81.3		47.3796
												81.35		42.7299														81.35		47.4789
												81.4		42.8193														81.4		47.2854
												81.45		42.7819														81.45		47.4922
												81.5		43.0346														81.5		47.4097
												81.55		43.3857														81.55		47.6494
												81.6		43.9434														81.6		47.5333
												81.65		44.2061														81.65		47.8984
												81.7		44.3926														81.7		47.9011
												81.75		44.8323														81.75		47.8972
												81.8		45.0147														81.8		47.3272
												81.85		45.1889														81.85		47.2514
												81.9		45.286														81.9		47.4195
												81.95		45.084														81.95		47.2252
												82		45.2427														82		47.3163
												82.05		45.0115														82.05		47.3366
												82.1		44.5103														82.1		47.6619
												82.15		44.4127														82.15		47.4891
												82.2		44.6622														82.2		47.638
												82.25		44.9545														82.25		47.414
												82.3		45.4018														82.3		47.3456
												82.35		45.5409														82.35		47.2287
												82.4		45.4547														82.4		47.3749
												82.45		44.9248														82.45		47.2721
												82.5		43.9881														82.5		47.6224
												82.55		42.7003														82.55		47.9961
												82.6		41.9533														82.6		48.0278
												82.65		41.3669														82.65		48.2674
												82.7		40.5747														82.7		48.0145
												82.75		39.4629														82.75		48.3527
												82.8		38.8751														82.8		48.6259
												82.85		39.099														82.85		48.8867
												82.9		39.0124														82.9		49.0618
												82.95		39.3799														82.95		49.1259
												83		39.2107														83		48.907
												83.05		39.1888														83.05		48.8472
												83.1		39.338														83.1		49.0184
												83.15		38.8596														83.15		48.7991
												83.2	0.0419999	38.71														83.2		48.7694
												83.25	0.131819	37.9307														83.25		48.7569
												83.3	0.193027	36.7436														83.3		48.6592
												83.35	0.177518	36.0395														83.35		48.5841
												83.4	0.202437	35.292														83.4		48.4719
												83.45	0.239495	34.7083														83.45		48.6423
												83.5	0.179822	34.9838														83.5		48.7886
												83.55	0.136717	35.3071														83.55		48.7428
												83.6	0.128468	35.8411														83.6		48.753
												83.65	0.0136028	36.408														83.65		48.9434
												83.7		37.4605														83.7		48.8914
												83.75		38.4601														83.75		48.8449
												83.8		38.6594														83.8		48.9531
												83.85		38.4574														83.85		48.8191
												83.9		38.249														83.9		48.8449
												83.95		37.642														83.95		48.794
												84		36.5904														84		48.891
												84.05		35.619														84.05		48.6865
												84.1		35.2118														84.1		48.6885
												84.15		34.753														84.15		48.6689
												84.2		34.5884														84.2		48.7088
												84.25		34.8415														84.25		48.5196
												84.3		35.5433														84.3		48.4395
												84.35		36.7956														84.35		48.5004
												84.4		37.6849														84.4		48.3769
												84.45		38.9043														84.45		48.4813
												84.5		40.0065														84.5		48.2745
												84.55		40.8196														84.55		48.235
												84.6		41.6578														84.6		48.1975
												84.65		43.0893														84.65		47.9011
												84.7		44.5144														84.7		47.9113
												84.75		45.4105														84.75		47.7139
												84.8		45.4775														84.8		47.7897
												84.85		45.7379														84.85		47.6501
												84.9		46.1666														84.9		47.3968
												84.95		46.8329														84.95		47.4836
												85		47.3473														85		47.3741
												85.05		47.3915														85.05		47.1544
												85.1		47.2041														85.1		47.0852
												85.15		46.9993														85.15		46.8906
												85.2		47.0404														85.2		46.9863
												85.25		46.7549														85.25		46.7623
												85.3		45.6189														85.3		46.9515
												85.35		45.0429														85.35		46.9269
												85.4		44.5149														85.4		46.6306
												85.45		43.7296														85.45		46.9113
												85.5		42.8385														85.5		47.0884
												85.55		42.4577														85.55		47.043
												85.6		41.6929														85.6		47.0696
												85.65		41.3856														85.65		47.0332
												85.7		41.3089														85.7		47.1685
												85.75		40.8005														85.75		47.2326
												85.8		40.0594														85.8		47.258
												85.85		39.9472														85.85		47.4113
												85.9		40.6217														85.9		47.4981
												85.95		41.2387														85.95		47.6462
												86		42.0578														86		47.5223
												86.05		42.7226														86.05		47.6251
												86.1		44.0771														86.1		47.6111
												86.15		44.5167														86.15		47.8452
												86.2		44.0907														86.2		47.968
												86.25		43.8258														86.25		48.1236
												86.3		43.8185														86.3		48.2334
												86.35		43.9462														86.35		48.3253
												86.4		44.1696														86.4		48.3945
												86.45		44.5267														86.45		48.3773
												86.5		44.5896														86.5		48.5196
												86.55		45.1273														86.55		48.7377
												86.6		45.5282														86.6		48.7796
												86.65		46.3495														86.65		49.0571
												86.7		46.9232														86.7		48.9465
												86.75		47.5133														86.75		49.0161
												86.8		47.8261														86.8		49.1799
												86.85	0.0616587	48.8038														86.85		49.2671
												86.9	0.00966479	49.3716														86.9		49.3507
												86.95		49.8473														86.95		49.4004
												87	0.0956987	50.1035														87		49.4289
												87.05	0.0191782	50.2814														87.05		49.3527
												87.1		50.5464														87.1		49.2385
												87.15		50.6335														87.15		49.0579
												87.2		50.2864														87.2		49.3003
												87.25		49.9312														87.25		49.0564
												87.3		49.5367														87.3		49.314
												87.35		49.3411														87.35		49.0693
												87.4		49.4993														87.4		48.9199
												87.45		49.4459														87.45		48.5067
												87.5		49.0246														87.5		48.3953
												87.55		48.7487														87.55		48.5106
												87.6		49.0414														87.6		48.6169
												87.65		49.3433														87.65		48.5861
												87.7		49.6284														87.7		48.977
												87.75		49.9102														87.75		48.7147
												87.8		50.0525														87.8		48.5982
												87.85		50.031														87.85		48.4656
												87.9		50.2248														87.9		48.4301
												87.95		50.5432														87.95		48.3042
												88		50.7342														88		48.2096
												88.05		50.7306														88.05		48.0747
												88.1		50.7351														88.1		47.9383
												88.15		51.0598														88.15		47.7862
												88.2		50.9162														88.2		47.8249
												88.25		51.1661														88.25		47.7498
												88.3		51.4648														88.3		47.7878
												88.35		51.6148														88.35		47.7502
												88.4		51.7225														88.4		48.0747
												88.45		51.7475														88.45		48.0493
												88.5		51.758														88.5		48.3347
												88.55		51.5405														88.55		48.4481
												88.6		51.5875														88.6		48.5837
												88.65		51.3964														88.65		48.6205
												88.7		51.3376														88.7		48.7823
												88.75		51.2454														88.75		48.871
												88.8		51.2587														88.8		48.8288
												88.85		50.9851														88.85		48.9918
												88.9		51.0193														88.9		49.176
												88.95		51.5282														88.95		49.3374
												89		51.6427														89		49.3628
												89.05		51.9783														89.05		49.6017
												89.1		51.8875														89.1		49.674
												89.15		51.7863														89.15		49.8101
												89.2		51.6472														89.2		49.8011
												89.25		51.8939														89.25		49.984
												89.3		51.5925														89.3		50.135
												89.35		51.2651														89.35		50.3805
												89.4		50.8314														89.4		50.0724
												89.45		50.6075														89.45		50.1791
												89.5		50.6581														89.5		50.0411
												89.55		50.3772														89.55		49.8805
												89.6		50.5017														89.6		49.5587
												89.65		51.058														89.65		49.2733
												89.7		51.178														89.7		49.2823
												89.75		51.7945														89.75		49.1838
												89.8		51.9993														89.8		48.8511
												89.85		52.1137														89.85		48.7889
												89.9		52.1666														89.9		49.0055
												89.95		52.2045														89.95		49.0098
												90		52.2355														90		48.9989
												90.05		52.1525														90.05		49.2714
												90.1		52.3536														90.1		49.1009
												90.15		52.2592														90.15		49.131
												90.2		52.0513														90.2		48.7311
												90.25		52.1972														90.25		48.8761
												90.3		52.2578														90.3		48.8202
												90.35		52.1069														90.35		48.7123
												90.4		52.0412														90.4		48.7745
												90.45		51.8479														90.45		48.717
												90.5		51.6536														90.5		48.6083
												90.55		51.5068														90.55		48.7186
												90.6		51.5168														90.6	0.00887644	48.4422
												90.65		51.6741														90.65	0.00764476	48.6928
												90.7		51.6107														90.7		48.3687
												90.75		51.5843														90.75		48.3316
												90.8		51.6791														90.8		48.5583
												90.85		51.6746														90.85		48.6056
												90.9		51.7393														90.9		48.7467
												90.95		51.9546														90.95		48.8058
												91		52.0034														91		48.7999
												91.05		52.0558														91.05		48.95
												91.1		51.93														91.1		49.0145
												91.15		51.7229														91.15		49.3249
												91.2		51.6185														91.2		49.298
												91.25		51.5779														91.25		49.4062
												91.3		51.4402														91.3		49.6588
												91.35		51.5656														91.35		49.6924
												91.4		51.5077														91.4		49.6998
												91.45		51.5948														91.45		49.8679
												91.5		51.7621														91.5		49.7135
												91.55		51.8027														91.55		49.6029
												91.6		51.9331														91.6		49.5689
												91.65		52.0499														91.65		49.242
												91.7		52.0467														91.7		49.2944
												91.75		52.2588														91.75		49.3617
												91.8		52.4138														91.8		49.4911
												91.85		52.6035														91.85		49.5196
												91.9		52.5597														91.9		49.3488
												91.95		52.5652														91.95		49.3605
												92		52.5547														92		49.3679
												92.05		52.4594														92.05		49.2854
												92.1		52.2765														92.1		49.1334
												92.15		52.2702														92.15		49.2354
												92.2		52.2423														92.2		49.0704
												92.25		52.1356														92.25		49.4805
												92.3		52.0567														92.3		49.5392
												92.35		52.3226														92.35		49.2952
												92.4		52.3609														92.4		49.6252
												92.45		52.4202														92.45		49.6146
												92.5		52.1292														92.5		49.7972
												92.55		51.6012														92.55		50.0259
												92.6		51.4228														92.6		50.6166
												92.65		51.4826														92.65		51.5736
												92.7		52.1999														92.7		51.6029
												92.75		52.7349														92.75		51.9516
												92.8		53.0842														92.8		51.8391
												92.85		53.169														92.85		52.1839
												92.9		53.2762														92.9		52.1506
												92.95		53.262														92.95		51.8226
												93		53.4951														93		51.6792
												93.05		53.5361														93.05		51.6573
												93.1		53.4002														93.1		51.176
												93.15		53.0851														93.15		51.2124
												93.2		53.081														93.2		51.4395
												93.25		53.4321														93.25		51.6631
												93.3		53.4198														93.3		51.7448
												93.35		52.982														93.35		51.6741
												93.4		53.0523														93.4		51.5036
												93.45		52.8566														93.45		51.6299
												93.5		52.6286														93.5		51.334
												93.55		52.4863														93.55		51.273
												93.6		52.3696														93.6		51.2824
												93.65		52.225														93.65		51.0599
												93.7		51.9929														93.7		51.0818
												93.75		51.7503														93.75		50.7135
												93.8		51.6167														93.8		50.3875
												93.85		51.738														93.85		50.4246
												93.9		51.6983														93.9	0.0188985	50.1952
												93.95		51.732														93.95		50.3246
												94		51.7412														94		49.8179
												94.05		51.6577														94.05		49.5841
												94.1		51.3403														94.1		49.4653
												94.15		51.3344														94.15		49.1869
												94.2		51.1383														94.2		49.2561
												94.25		51.0197														94.25		49.3652
												94.3		51.0416														94.3		49.1326
												94.35		50.6959														94.35	0.000104654	49.1334
												94.4		50.3662														94.4		49.4594
												94.45		50.068														94.45		49.2729
												94.5		49.8878														94.5		49.5435
												94.55		49.8691														94.55	0.00251481	49.3171
												94.6		49.4122														94.6		49.2671
												94.65		49.2457														94.65	0.0031886	49.2393
												94.7		49.0382														94.7		49.1377
												94.75		48.8896														94.75		49.1134
												94.8		49.0382														94.8		49.0431
												94.85		48.8727														94.85		48.8003
												94.9		48.4641														94.9		48.7874
												94.95		47.8056														94.95		48.5395
												95		48.0605														95		48.4219
												95.05		48.2922														95.05		48.3355
												95.1		48.4404														95.1		48.4363
												95.15		47.8626														95.15		48.0923
												95.2		47.5999														95.2		48.3061
												95.25		47.4727														95.25		48.2964
												95.3		47.501														95.3		48.3206
												95.35		47.7554														95.35		48.0927
												95.4		47.7851														95.4		47.8261
												95.45		47.8261														95.45		47.9828
												95.5		47.6615														95.5		47.9871
												95.55		47.635														95.55		47.9754
												95.6		48.3487														95.6		47.9398
												95.65		48.0715														95.65		47.5137
												95.7		47.6423														95.7		46.715
												95.75		47.4335														95.75		46.163
												95.8		46.9396														95.8		45.9437
												95.85		46.588														95.85	0.000104971	45.6141
												95.9		45.8656														95.9		45.1376
												95.95		45.2828														95.95		44.6884
												96		44.5007														96		44.5656
												96.05		43.8828														96.05		44.4382
												96.1		43.9808														96.1		44.6735
												96.15		44.2786														96.15		45.2685
												96.2		44.1058														96.2		45.697
												96.25		44.0406														96.25		45.9331
												96.3		44.233														96.3		46.3331
												96.35	0.00916915	44.5559														96.35		47.0626
												96.4	0.00993289	44.4237														96.4		47.276
												96.45		43.9065														96.45		47.5618
												96.5		43.59														96.5		47.5383
												96.55		43.632														96.55		47.1454
												96.6		43.7464														96.6		47.0149
												96.65		43.7177														96.65		47.0622
												96.7		43.3698														96.7		47.1505
												96.75		43.2617														96.75		46.8178
												96.8		43.5335														96.8		46.5778
												96.85		43.4327														96.85		46.4249
												96.9		44.2536														96.9		46.0344
												96.95		44.5345														96.95		45.8753
												97		44.5668														97		45.5621
												97.05		44.6845														97.05		45.1489
												97.1		44.8865														97.1		44.7115
												97.15		44.5158														97.15		44.3905
												97.2		44.3812														97.2		44.4425
												97.25		44.5194														97.25		44.2455
												97.3		44.3803														97.3		44.3225
												97.35		44.1172														97.35		43.9992
												97.4		44.4168														97.4		44.2224
												97.45		44.4788														97.45		44.0813
												97.5		44.9253														97.5		44.0738
												97.55		44.8774														97.55		43.3803
												97.6		45.1355														97.6		43.2036
												97.65		45.4602														97.65		43.3213
												97.7		45.9044														97.7		43.6813
												97.75		46.0567														97.75		43.8616
												97.8		46.2286														97.8		44.3107
												97.85		46.3527														97.85		44.8862
												97.9		46.5588														97.9	0.0757636	46.2338
												97.95		46.2683														97.95	3.04149	49.8331
												98		46.0503														98	12.9106	60.2008
												98.05		45.8779														98.05	24.6933	74.0276
												98.1		46.3249														98.1	32.0898	84.9586
												98.15		46.0936														98.15	36.8432	91.7656
												98.2		45.7813														98.2	40.4781	94.693
												98.25		45.7653														98.25	45.9837	97.5754
												98.3		45.6809														98.3	54.9587	100
												98.35		45.4593														98.35	59.8924	100
												98.4		45.2737														98.4	63.1954	100
												98.45		45.2071														98.45	65.2424	100
												98.5		45.24
												98.55		45.1574
												98.6		45.1091
												98.65		45.4999
												98.7		45.6075
												98.75		45.8843
												98.8	1.06603	46.8265
												98.85	3.0196	48.3081
												98.9	3.6011	48.9835
												98.95	5.02499	50.3338
