# Supplementary material for: Revised Minoan eruption volume as benchmark for large volcanic eruptions
Source: Nat Commun. 2023 Apr 29;14:2497. doi: 10.1038/s41467-023-38176-3 (PMC10148807; doi:10.1038/s41467-023-38176-3)
Supplement: Supplementary file 5 — Supplementary Data 2 [file 41467_2023_38176_MOESM5_ESM.xlsx]

## Sheet: Tabelle1
Map-ID	Core-ID	Lat	Lon		Thickness (cm)			Cruise/location	Reference	Comment
				Total	Plinian	Turbidite	Co-Ignimbrite
1	POS513-2	36.587	25.2663	>10	10			POS513	Kutterolf et al., 2021a, b
2	POS513-3	36.5404	25.0899	>5	5			POS513	Kutterolf et al., 2021a, b
3	POS513-7-1	36.5724	24.502	10	10			POS513	Kutterolf et al., 2021a, b
4	POS513-8-2	36.4722	24.235	1	1			POS513	Kutterolf et al., 2021a, b
5	POS513-9	36.2666	25.0857	>5	5			POS513	Kutterolf et al., 2021a, b
6	POS513-11	36.3594	25.622	>5	5			POS513	Kutterolf et al., 2021a, b
7	POS513-14	36.6779	25.8467	22	12		10	POS513	Kutterolf et al., 2021a, b
8	POS513-15	36.709	25.7182	2	2			POS513	Kutterolf et al., 2021a, b
9	POS513-17	36.6209	25.4503	?				POS513	Kutterolf et al., 2021a, b	No Minoan cored due to thick 1650 Kolumbo deposit
10	POS513-19	36.4419	25.5736	>57	26	26	5	POS513	Kutterolf et al., 2021a, b
11	POS513-20	36.5558	25.6642	49	25	15	9	POS513	Kutterolf et al., 2021a, b
12	POS513-21	36.7092	25.7183	4	4			POS513	Kutterolf et al., 2021a, b
13	POS513-25	36.3451	25.6382	>40	40		6	POS513	Kutterolf et al., 2021a, b
14	POS513-27	36.2546	26.0056	25	12	9	4	POS513	Kutterolf et al., 2021a, b
15	POS513-28	36.5316	26.0175	14	8		6	POS513	Kutterolf et al., 2021a, b
16	POS513-30	36.3945	25.964	32	21	5	6	POS513	Kutterolf et al., 2021a, b
17	POS513-31	36.6367	26.1747	12	4		8	POS513	Kutterolf et al., 2021a, b
18	POS513-32	36.8392	26.2566	15	8		7	POS513	Kutterolf et al., 2021a, b
19	POS513-34	36.4019	26.4843	22	9		13	POS513	Kutterolf et al., 2021a, b
20	POS513-35	36.5554	26.5856	9	3		6	POS513	Kutterolf et al., 2021a, b
21	POS513-36	36.4412	26.455	11	6		5	POS513	Kutterolf et al., 2021a, b
22	POS513-37	36.4194	26.2654	>15	4	6	5	POS513	Kutterolf et al., 2021a, b
23	POS513-40	35.8583	26.3295	6	4		2	POS513	Kutterolf et al., 2021a, b
24	POS513-41	35.9952	26.7889	32	28		4	POS513	Kutterolf et al., 2021a, b
25	POS513-43	36.4651	26.7282	20	4		16	POS513	Kutterolf et al., 2021a, b
26	POS513-44	36.5264	26.8877	30	6		24	POS513	Kutterolf et al., 2021a, b
27	POS513-45	36.4471	27.0183	14	7		7	POS513	Kutterolf et al., 2021a, b
28	POS513-46	36.3849	26.8272	9	5		4	POS513	Kutterolf et al., 2021a, b
29	POS513-48	36.7551	27.1918	12	6		6	POS513	Kutterolf et al., 2021a, b
30	POS513-49	36.6785	27.2254	9	4		5	POS513	Kutterolf et al., 2021a, b
31	POS513-50	36.6677	27.037	3	1		2	POS513	Kutterolf et al., 2021a, b
32	POS513-51	36.282	27.2675	12	6		6	POS513	Kutterolf et al., 2021a, b
33	POS513-52	36.546	27.3042	7	3		4	POS513	Kutterolf et al., 2021a, b
34	POS513-53	36.477	27.0625	19	15		4	POS513	Kutterolf et al., 2021a, b
35	POS513-55	36.5033	24.9306	>37	37			POS513	Kutterolf et al., 2021a, b
36	POS513-56	36.7646	25.0361	15	15			POS513	Kutterolf et al., 2021a, b
37	POS513-60	36.3354	25.184	>5	5			POS513	Kutterolf et al., 2021a, b
38	TR171-1	35.392	25.497	122	122			Trident 171	Federmann et al., 1980
39	TR172-2	35.798	25.631	51	51			Trident 172	Federmann et al., 1980
40	TR172-3	35.853	25.177	40	40			Trident 172	Federmann et al., 1980
41	TR172-9	35.66	26.971	25	25			Trident 172	Federmann et al., 1980
42	TR172-11	34.002	28.917	3	3			Trident 172	Federmann et al., 1980
43	TR172-18	34.128	29.531	3	3			Trident 172	Federmann et al., 1980
44	TR172-19	34.627	28.316	2.7	2.7			Trident 172	Federmann et al., 1980
45	TR172-21	35.177	29.735	5.5	5.5			Trident 172	Federmann et al., 1980
46	TR172-22	35.314	29.013	5.6	5.6			Trident 172	Federmann et al., 1980
47	TR172-23	34.723	28.791	3.1	3.1			Trident 172	Federmann et al., 1980
48	TR172-24	34.839	28.443	4.8	4.8			Trident 172	Federmann et al., 1980
49	TR172-25	36.07	27.336	26	26			Trident 172	Federmann et al., 1980
50	TR172-26	35.988	26.765	12	12			Trident 172	Federmann et al., 1980
51	TR172-27	35.922	26.105	12	12			Trident 172	Federmann et al., 1980
52	TR172-28	34.814	26.419	1.2	1.2			Trident 171	Federmann et al., 1980
53	TR172-29	35.972	25.411	1	1			Trident 171	Federmann et al., 1980
54	TR172-30	35.861	25.333	1.3	1.3			Trident 171	Federmann et al., 1980
55	TR172-31	35.66	25.304	2	2			Trident 171	Federmann et al., 1980
56	V10-49	36	26.764	52	52			Vema 10
57	V10-50	35.959	27.094	212	212			Vema 10
58	V10-52	34.974	27.82	3	3			Vema 10
59	V10-58	35.66	26.306	59	59			Vema 10
60	LC21	35.667	26.583	22	22				Satow et al. 2015; 2020
61	MAR03-24	36.897	27.559	5			5		Aksu et al. 2008
62	MAR03-25	37.173	26.443	3			3		Aksu et al. 2008
63	MAR03-28	39.017	25.025	2	<1		<2		Aksu et al. 2009
64	MC10	35.417	26.027	2	2				Vinci, 1985
65	MC12	35.75	26.753	12	12				Vinci, 1985
66	MC13	35.896	26.2	42	42				Vinci, 1985
67	MC14	35.663	26.112	4	4				Vinci, 1985
68	MC16	35.757	24.612	6	6				Vinci, 1985
69	MC22	35.845	24.043	3	3				Vinci, 1985
70	MC27	35.599	26.82	3	3				Vinci, 1985
71	MC3	36.054	27.538	9	9				Vinci, 1985
72	MC35	35.758	27.423	14	14				Vinci, 1985
73	MC6	36.046	27.07	35	35				Vinci, 1985
74	MC7	36.036	26.739	24	24				Vinci, 1985
75	MC9	35.655	26.235	25	25				Vinci, 1985
76	MC26	35.443	25.615	4	4				Vinci, 1985
77		36.871	27.315	12	6		6	Onshore Kos (Greece)	Eastwood 1998, 1999; Pearce et al. 2002
78		37.387	27.284	14	4		10	Onshore Turkey	Johnston et al. 2012
79		37.284	27.615	13	5		8	Onshore Iasos ( Turkey)	Johnston et al. 2012
80		37.2808	27.5832	20	10		10	Onshore Iasos (Turkey)	Doumas in Sullivan 1988
81		36.935	28.704	9	5		4	Onshore Köccegiz (Turkey)	Johnston et al. 2012
82		37.009	29.6	4	2		2	Onshore Gölhisar (Turkey)	Johnston et al. 2012
83		38.402	28.016	12	2		8	Onshore Gölcük (Turkey)	Johnston et al. 2012
85	AC1/2/3	37.8308	29.7529	15	2		3		Sulpizio et al. 2013
87	M72/5-25-GC1	42.104	36.624	0.1			0.1		Cullen et al. 2014
88	MD04-2788	41.528	30.885	0.1			0.1		Kwiecien et al. 2008
89	MD04-2760	41.528	30.885	0.1			0.1		Kwiecien et al. 2008
90	GeoB 7622-2	41.535	31.167	0.1			0.1		Kwiecien et al. 2008
91	GeoB 7625-2	41.5	31.085	0.1			0.1		Kwiecien et al. 2008
92	GeoB 7624-1	41.445	31.067	0.1			0.1		Kwiecien et al. 2008
93	GGC79	42.3232	34.0157	0.1			0.1		Guichard et al. 1993
94	GGC71	42.2003	34.1055	0.1			0.1		Guichard et al. 1993
95	GGC24	42.9833	34.0062	0.1			0.1		Guichard et al. 1993
96	GGC59	41.9757	36.555	0.1			0.1		Guichard et al. 1993
97		36.4146	28.1563	10	10			Onshore Rhodes	Doumas & Papazoglou 1980
98		36.4052	28.0864	50	50			Onshore Rhodes	Doumas & Papazoglou 1980
100		31.5	32.0333	0.2	0.2			Nile delta (egypt)	Guichard et al. 1993
101		35.1198	26.2779	6	6			Pelekita cave (Crete, Greece)	Bruins et al. 2019
102		35.461	24.54	3	3			Bannock Cores	Johnston et al. 2012
103		35.762	25.625	44	44			Trident Cores	Johnston et al. 2012
104		35.882	26.024	8	8			Trident Cores	Johnston et al. 2012
105		35.286	26.157	98	98			Bannock Cores	Johnston et al. 2012
106		35.622	26.332	78	78			Vema Cores	Johnston et al. 2012
107		35.482	26.332	10	10			Bannock Cores	Johnston et al. 2012
108		35.454	26.891	3	3			Bannock Cores	Johnston et al. 2012
